# Supplementary material for: Dethiothermospora halolimnae gen. nov., sp. nov., a novel moderately halophilic, thermotolerant, bacterium isolated from a brine lake
Source: Int J Syst Evol Microbiol. 2025 Apr 30;75(4):006760. doi: 10.1099/ijsem.0.006760 (PMC12044194; doi:10.1099/ijsem.0.006760)
Supplement: Supplementary Material 1. [file ijsem-75-06760-s001.xlsx]

## Sheet: All
Label 1	Peptoniphilus ovalis MSJ-1 (GCF_018919265.1)	Peptoniphilus lacydonensis EL1 (GCF_900106515.1)	Peptoniphilus harei NCTC13076 (GCF_900454685.1)	Peptoniphilus timonensis JC401 (GCF_000312025.1)	Peptoniphilus vaginalis KhD- 2 (GCF_900176605.1)	Peptoniphilus faecalis AGMB00490 (GCF_012976305.1)	Peptoniphilus senegalensis JC140 (GCF_000321025.1)	Peptoniphilus gorbachii DSM 21461 (GCF_016908115.1)	Peptoniphilus grossensis ph5 (GCF_000311825.1)	Anaerococcus porci WCA-380-WT-2B (GCF_009696575.1)	Anaerococcus hydrogenalis DSM 7454 (GCF_000173355.1)	Anaerococcus vaginalis ATCC 51170 (GCF_000163295.1)	Anaerococcus ihuae Marseille-Q5893 (GCF_928368155.1)	Anaerococcus jeddahensis SB3 (GCF_001182725.1)	Anaerococcus provencensis 9402080 (GCF_000312365.2)	Anaerococcus urinomassiliensis Marseille-P2143T (GCF_900128425.1)	Anaerococcus nagyae DSM 101193 (GCF_017874535.1)	Anaerococcus octavius UMB0119 (GCF_900445265.1)	Anaerococcus marasmi Marseille-P3557 (GCF_900290195.1)	Anaerococcus prevotii DSM 20548 (GCF_000024105.1)	Anaerococcus tetradius ATCC 35098 (GCF_000159095.1)	Anaerococcus vaginimassiliensis Marseille-P4512 (GCF_900626155.1)	Anaerococcus mediterraneensis Marseille-P2765T (GCF_900128415.1)	Anaerococcus degeneri DSM 29674 (GCF_017874475.1)	Anaerococcus lactolyticus ATCC 51172 (GCF_000156575.1)	Aedoeadaptatus acetigenes E51 (GCF_025566985.1)	Aedoeadaptatus coli Marseille-P3761 (GCF_900343085.1)	Aedoeadaptatus pacaensis Kh-D5 (GCF_900088125.1)	Aedoeadaptatus urinae Marseille-P3195T (GCF_900155585.1)	Peptoniphilus ivorii SBH 093 (GCF_030815095.1)	Peptoniphilus nemausensis 1804121828 (GCF_903819165.1)	Thermincola ferriacetica Z-0001 (GCF_001263415.1)	Thermoanaerobacterium thermosaccharolyticum DSM 571 (GCF_000145615.1)	Thermoanaerobacterium xylanolyticum LX-11 (GCF_000189775.2)	Dethiosulfatibacter aminovorans DSM 17477 (GCF_900142005.1)	Sedimentibacter acidaminivorans DSM 24004 (GCF_017873955.1)	Sedimentibacter hydroxybenzoicus DSM 7310 (GCF_013403245.1)	Sedimentibacter saalensis DSM 13558 (GCF_007830175.1)	Acidilutibacter cellobiosedens JN-28 (GCF_004103715.1)	Sporanaerobacter acetigenes E51 (GCF_025566985.1)	Keratinibaculum paraultunense KD-1 (GCF_016767175.1)	Clostridium ultunense DSM 10521 (GCF_000511955.1)	Tepidimicrobium xylanilyticum DSM 23310 (GCF_900106765.1)	Tissierella simiarum MSJ-40 (GCF_018917865.1)	Tissierella pigra WCA3-693-APC-4 (GCF_009695605.1)	Tissierella praeacuta DSM 18095 (GCF_900128955.1)	Tissierella creatinophila DSM 6911 (GCF_001940565.1)	Gudongella oleilytica W6 (GCF_004101785.1)	Soehngenia longivitae 1933P (GCF_004684055.1)
Peptoniphilus ovalis MSJ-1 (GCF_018919265.1)	100	76.1971	76.6112	76.2017	75.1423	76.1481	76.0774	75.9263	76.0121	58.244	57.4514	58.5146	56.5544	57.174	57.6754	57.4418	54.9149	55.6509	55.8256	56.3675	58.4924	57.5708	57.579	59.669	59.0673	58.0738	59.8632	57.915	58.2736	58.7755	57.2805	52.3855	53.2128	53.1849	53.1923	53.2539	53.2877	53.38	55.0907	55.5821	56.0986	55.8115	55.6984	56.1066	56.058	56.2642	56.2935	55.507	56.0184
Peptoniphilus lacydonensis EL1 (GCF_900106515.1)	76.1971	100	81.1669	81.4575	80.9596	82.4055	83.0989	82.7043	82.7397	57.415	57.913	57.5202	57.2646	59.9122	61.9134	59.2227	56.2278	58.7318	56.5806	57.4791	56.7678	59.681	57.5286	56.9466	57.4841	59.2866	61.0746	58.3287	58.8065	57.8487	59.9081	52.337	53.2359	53.2651	53.5135	53.5534	53.3798	53.8043	55.7698	56.104	56.4514	56.0823	55.8543	56.0161	56.1843	56.4881	56.1975	55.9326	56.3161
Peptoniphilus harei NCTC13076 (GCF_900454685.1)	76.6112	81.1669	100	87.7634	90.655	82.6923	84.0822	84.6281	84.603	59.7124	58.0454	59.4781	57.2907	59.5402	58.1999	59.6311	55.8454	57.4691	58.1504	57.6063	59.0509	57.9942	59.7197	59.791	61.3078	60.4852	62.234	58.92	59.0801	59.9488	58.3885	52.3666	53.2254	53.2423	53.4179	53.3739	53.1459	53.4733	55.5118	55.8137	56.1389	55.8502	55.8967	55.9605	55.8896	56.3369	56.2008	55.7712	56.0365
Peptoniphilus timonensis JC401 (GCF_000312025.1)	76.2017	81.4575	87.7634	100	86.593	83.3786	84.2213	84.6833	84.6539	56.7748	57.7615	57.1607	56.9487	57.5837	57.6439	56.9167	55.6714	56.1879	56.0654	57.2193	56.7684	57.808	56.8228	56.6733	56.4532	58.7101	59.5105	57.7328	58.0495	57.8116	57.8674	52.7492	53.0222	53.3751	53.4906	53.6495	53.2343	53.5048	55.5336	55.9199	56.2404	56.1387	56.0058	56.3643	56.1327	56.6649	56.0261	55.9751	56.3896
Peptoniphilus vaginalis KhD- 2 (GCF_900176605.1)	75.1423	80.9596	90.655	86.593	100	81.9821	83.4118	83.4457	83.8999	55.5174	55.7658	55.5986	55.6772	58.4975	56.9576	55.4891	55.3078	54.6844	54.7436	55.2018	55.5755	57.332	55.0993	54.9198	56.4999	57.9547	59.2519	57.9619	58.5318	57.2028	59.1879	52.3449	53.0734	53.0985	53.4383	53.391	53.1894	53.3682	55.4445	55.7428	56.2148	55.9084	55.8878	55.9432	56.0013	56.1767	55.7019	55.7944	56.1181
Peptoniphilus faecalis AGMB00490 (GCF_012976305.1)	76.1481	82.4055	82.6923	83.3786	81.9821	100	85.5674	86.2584	86.1672	59.3621	57.7223	57.8141	58.0692	57.8336	58.1029	57.6269	56.2138	56.0643	55.9556	56.6896	57.826	58.3182	59.4189	58.5308	58.033	59.0566	59.4884	57.8325	58.5685	57.4989	57.5084	52.7337	53.0992	53.1645	53.1297	53.4157	53.3155	53.198	55.232	55.938	56.2585	55.5411	55.4585	55.9162	55.8605	55.8814	55.5373	55.5705	55.9578
Peptoniphilus senegalensis JC140 (GCF_000321025.1)	76.0774	83.0989	84.0822	84.2213	83.4118	85.5674	100	89.3866	89.3903	56.6387	56.4634	57.1584	55.8142	57.5681	56.6759	58.229	55.309	55.8272	56.9447	55.8697	56.6863	56.1507	57.416	58.82	59.623	59.2083	60.0712	58.1572	59.5144	59.2516	58.5084	52.5928	53.2218	53.462	53.8381	53.5924	53.2817	53.8	55.5514	56.0345	56.1385	56.0379	55.9144	56.2757	56.1872	56.5068	56.0742	56.0791	56.0182
Peptoniphilus gorbachii DSM 21461 (GCF_016908115.1)	75.9263	82.7043	84.6281	84.6833	83.4457	86.2584	89.3866	100	90.5147	57.4598	58.5377	58.6442	57.8438	61.1043	59.2724	60.052	55.9517	56.7472	57.8556	57.6034	57.3492	58.3974	59.657	59.4214	59.7617	61.0698	60.1593	59.5374	59.9628	57.3509	59.037	52.3304	53.3035	53.1679	53.6472	53.682	53.4841	53.797	55.4469	55.6784	56.0967	55.77	55.5344	55.9328	55.9291	56.2527	55.6362	55.8405	56.1137
Peptoniphilus grossensis ph5 (GCF_000311825.1)	76.0121	82.7397	84.603	84.6539	83.8999	86.1672	89.3903	90.5147	100	57.1056	58.5764	59.4433	58.8384	61.9991	60.6305	58.7103	55.7986	57.008	56.8678	57.6959	58.1868	60.4485	59.9529	59.0803	60.3603	60.5196	60.8108	59.3981	60.3186	57.6572	60.8269	52.5444	53.1729	53.412	53.4057	53.6686	53.1319	53.5557	55.5989	55.9188	56.3913	55.9937	55.9553	55.8188	55.896	56.3198	55.9659	55.8654	56.2121
Anaerococcus porci WCA-380-WT-2B (GCF_009696575.1)	58.244	57.415	59.7124	56.7748	55.5174	59.3621	56.6387	57.4598	57.1056	100	77.294	77.4316	77.3691	77.3977	64.5392	65.0476	64.1572	64.2546	64.9559	65.8522	66.3674	65.4268	65.067	65.5467	64.8777	56.241	58.266	54.5406	54.9134	55.7365	54.3355	51.4371	51.4662	51.5875	51.7123	51.82	51.7444	51.7106	53.0293	52.8842	53.367	53.8615	53.1441	52.8785	53.0151	53.1668	53.0233	52.6358	53.3661
Anaerococcus hydrogenalis DSM 7454 (GCF_000173355.1)	57.4514	57.913	58.0454	57.7615	55.7658	57.7223	56.4634	58.5377	58.5764	77.294	100	86.9073	87.5051	87.5281	65.5758	65.9207	64.8856	65.2738	66.8752	67.5136	66.7413	67.0601	66.2526	66.0697	66.0678	56.6495	56.062	55.2739	55.4193	54.5601	55.1842	51.5047	52.0268	51.9299	52.0603	52.2392	51.81	51.857	53.248	53.6177	53.9811	53.8195	53.5642	53.3585	53.4592	53.6603	53.5658	52.9489	53.5645
Anaerococcus vaginalis ATCC 51170 (GCF_000163295.1)	58.5146	57.5202	59.4781	57.1607	55.5986	57.8141	57.1584	58.6442	59.4433	77.4316	86.9073	100	89.6004	89.3503	66.0083	66.166	64.5059	64.9956	65.5931	66.1976	66.9648	66.1215	65.6139	66.9683	66.3272	57.6323	58.1105	54.5803	55.5615	56.0562	54.8595	51.4101	51.96	51.7859	52.1904	51.9302	51.941	51.8733	53.0821	53.0483	53.6333	53.5215	53.5339	53.2208	53.1356	53.7779	53.1935	53.1197	53.6426
Anaerococcus ihuae Marseille-Q5893 (GCF_928368155.1)	56.5544	57.2646	57.2907	56.9487	55.6772	58.0692	55.8142	57.8438	58.8384	77.3691	87.5051	89.6004	100	93.6232	65.2593	65.8194	64.5248	64.5053	65.8637	66.6108	66.117	67.3813	66.1063	65.7682	65.1425	57.2593	56.8218	55.4591	55.2488	53.8961	55.946	51.0691	51.9372	51.7818	51.7738	52.1181	51.7555	51.759	53.0425	53.1527	53.6103	53.5578	53.4501	53.2643	53.2946	53.2319	53.5773	53.0595	53.492
Anaerococcus jeddahensis SB3 (GCF_001182725.1)	57.174	59.9122	59.5402	57.5837	58.4975	57.8336	57.5681	61.1043	61.9991	77.3977	87.5281	89.3503	93.6232	100	66.7674	66.7656	64.2497	64.6695	66.1996	66.1756	67.0334	67.4833	66.709	66.8933	66.7417	59.2611	59.8173	55.6455	56.968	53.9721	58.548	51.2813	51.9955	51.9979	52.0905	52.2208	51.7839	51.8667	53.1894	53.3266	53.8056	53.5214	53.5117	53.3145	53.3817	53.3737	53.5796	52.9903	53.5622
Anaerococcus provencensis 9402080 (GCF_000312365.2)	57.6754	61.9134	58.1999	57.6439	56.9576	58.1029	56.6759	59.2724	60.6305	64.5392	65.5758	66.0083	65.2593	66.7674	100	92.5131	75.5434	75.9013	69.2224	69.0725	69.1631	70.5083	67.4819	67.7893	66.7617	57.1561	60.4742	54.4032	55.2719	54.4927	58.943	51.4385	51.4968	51.7066	51.7538	52.0856	51.9338	51.7946	52.876	53.1502	53.5388	53.2351	53.1936	52.5087	52.9695	53.0904	53.1253	53.1357	53.693
Anaerococcus urinomassiliensis Marseille-P2143T (GCF_900128425.1)	57.4418	59.2227	59.6311	56.9167	55.4891	57.6269	58.229	60.052	58.7103	65.0476	65.9207	66.166	65.8194	66.7656	92.5131	100	75.6835	75.6087	69.1017	68.7829	68.7728	68.9786	67.6467	67.8083	67.6776	58.0238	59.0836	54.5636	55.2001	55.3148	56.4862	51.5743	51.3349	51.7655	51.8393	52.0038	51.7906	51.9984	52.9947	53.2364	53.4759	53.308	53.195	53.0845	53.1862	53.5678	53.146	53.1105	53.6939
Anaerococcus nagyae DSM 101193 (GCF_017874535.1)	54.9149	56.2278	55.8454	55.6714	55.3078	56.2138	55.309	55.9517	55.7986	64.1572	64.8856	64.5059	64.5248	64.2497	75.5434	75.6835	100	77.8877	68.1895	68.1545	67.6395	68.1373	66.1595	65.8348	65.619	54.0432	54.2059	53.8404	53.8839	53.2383	53.774	51.2458	51.5049	51.6732	51.8689	52.2059	51.5223	51.9477	52.7526	53.223	53.2271	53.2524	53.2367	52.7656	53.2065	52.9524	52.7928	52.8092	53.1412
Anaerococcus octavius UMB0119 (GCF_900445265.1)	55.6509	58.7318	57.4691	56.1879	54.6844	56.0643	55.8272	56.7472	57.008	64.2546	65.2738	64.9956	64.5053	64.6695	75.9013	75.6087	77.8877	100	68.5149	68.3881	67.9344	68.7095	66.8032	66.7093	66.5125	56.6767	56.7258	54.5039	54.8735	55.275	54.3582	51.1747	51.3579	51.6349	51.8681	51.7664	51.7718	51.8185	52.9084	52.8842	53.4535	53.1942	53.0131	52.7873	52.8088	53.0739	52.734	53.1386	53.3052
Anaerococcus marasmi Marseille-P3557 (GCF_900290195.1)	55.8256	56.5806	58.1504	56.0654	54.7436	55.9556	56.9447	57.8556	56.8678	64.9559	66.8752	65.5931	65.8637	66.1996	69.2224	69.1017	68.1895	68.5149	100	94.4326	80.864	80.0881	70.2391	70.2818	70.2117	57.0143	56.9383	54.7821	54.9902	53.9559	56.735	51.1917	51.0228	51.5432	51.7353	51.8102	51.6407	51.572	52.8189	52.8481	53.3038	53.1112	53.1945	52.6097	53.1683	52.7383	52.8592	53.1318	53.2185
Anaerococcus prevotii DSM 20548 (GCF_000024105.1)	56.3675	57.4791	57.6063	57.2193	55.2018	56.6896	55.8697	57.6034	57.6959	65.8522	67.5136	66.1976	66.6108	66.1756	69.0725	68.7829	68.1545	68.3881	94.4326	100	81.1867	80.1343	70.2431	69.7931	69.8559	56.8035	56.562	54.7444	54.9971	54.2495	55.0026	51.2958	51.2424	51.4555	51.6039	51.5931	51.608	51.8154	52.8973	52.7234	53.1582	53.3595	53.1965	52.5483	53.0806	52.6766	52.9574	52.9327	53.2211
Anaerococcus tetradius ATCC 35098 (GCF_000159095.1)	58.4924	56.7678	59.0509	56.7684	55.5755	57.826	56.6863	57.3492	58.1868	66.3674	66.7413	66.9648	66.117	67.0334	69.1631	68.7728	67.6395	67.9344	80.864	81.1867	100	78.8684	69.9149	70.5054	71.3532	56.8429	58.4726	54.3457	56.0299	55.7379	55.4185	51.5286	51.4376	51.4515	51.861	51.9051	51.7272	51.7988	52.8542	52.7977	53.2649	52.8653	53.2743	52.7204	53.2282	53.1181	52.7595	52.8389	53.0348
Anaerococcus vaginimassiliensis Marseille-P4512 (GCF_900626155.1)	57.5708	59.681	57.9942	57.808	57.332	58.3182	56.1507	58.3974	60.4485	65.4268	67.0601	66.1215	67.3813	67.4833	70.5083	68.9786	68.1373	68.7095	80.0881	80.1343	78.8684	100	70.8705	70.099	69.9528	56.4148	59.7074	54.765	55.5119	53.9936	58.3032	51.2912	51.5053	51.534	51.7832	51.8374	51.4435	51.74	52.9473	52.9901	53.4687	53.5063	53.1555	52.8538	53.0554	52.9651	53.1276	53.0166	53.3741
Anaerococcus mediterraneensis Marseille-P2765T (GCF_900128415.1)	57.579	57.5286	59.7197	56.8228	55.0993	59.4189	57.416	59.657	59.9529	65.067	66.2526	65.6139	66.1063	66.709	67.4819	67.6467	66.1595	66.8032	70.2391	70.2431	69.9149	70.8705	100	78.3503	78.1084	59.0447	58.5063	56.3307	56.9382	54.1925	56.3683	51.6127	51.5714	51.6488	51.8377	51.8561	51.5506	51.7957	52.7695	52.8244	53.2133	53.0701	53.1388	52.8712	52.9741	52.9935	53.0231	52.9776	53.0612
Anaerococcus degeneri DSM 29674 (GCF_017874475.1)	59.669	56.9466	59.791	56.6733	54.9198	58.5308	58.82	59.4214	59.0803	65.5467	66.0697	66.9683	65.7682	66.8933	67.7893	67.8083	65.8348	66.7093	70.2818	69.7931	70.5054	70.099	78.3503	100	87.4479	57.3426	59.4655	55.5694	57.4297	55.5786	56.0502	51.3371	51.3208	51.7704	51.5927	51.4254	51.2313	51.7067	52.8242	52.809	53.2833	53.1148	53.1735	52.9035	53.0059	53.1526	53.4463	53.2504	53.3128
Anaerococcus lactolyticus ATCC 51172 (GCF_000156575.1)	59.0673	57.4841	61.3078	56.4532	56.4999	58.033	59.623	59.7617	60.3603	64.8777	66.0678	66.3272	65.1425	66.7417	66.7617	67.6776	65.619	66.5125	70.2117	69.8559	71.3532	69.9528	78.1084	87.4479	100	58.3257	58.9823	56.5853	58.3992	56.1038	56.7426	51.2116	51.1617	51.4861	51.7029	51.4779	51.0032	51.5851	52.5006	52.864	53.0652	53.0569	52.9639	52.9943	53.0141	52.9458	52.8921	52.9227	53.0777
Aedoeadaptatus acetigenes E51 (GCF_025566985.1)	58.0738	59.2866	60.4852	58.7101	57.9547	59.0566	59.2083	61.0698	60.5196	56.241	56.6495	57.6323	57.2593	59.2611	57.1561	58.0238	54.0432	56.6767	57.0143	56.8035	56.8429	56.4148	59.0447	57.3426	58.3257	100	95.9774	86.4775	86.3218	69.9079	74.7236	52.2397	52.7935	52.7844	52.6978	52.8618	52.5855	52.858	54.4517	55.1792	55.3198	55.2388	55.3077	55.3457	55.6285	55.5733	55.3358	55.6965	55.4405
Aedoeadaptatus coli Marseille-P3761 (GCF_900343085.1)	59.8632	61.0746	62.234	59.5105	59.2519	59.4884	60.0712	60.1593	60.8108	58.266	56.062	58.1105	56.8218	59.8173	60.4742	59.0836	54.2059	56.7258	56.9383	56.562	58.4726	59.7074	58.5063	59.4655	58.9823	95.9774	100	86.4115	85.6448	70.9773	75.4061	52.2508	52.7872	52.8988	52.8777	52.8446	52.5559	52.7927	54.4712	55.3086	55.4085	55.1695	55.4377	55.2498	55.5535	55.7042	55.4738	55.4534	55.466
Aedoeadaptatus pacaensis Kh-D5 (GCF_900088125.1)	57.915	58.3287	58.92	57.7328	57.9619	57.8325	58.1572	59.5374	59.3981	54.5406	55.2739	54.5803	55.4591	55.6455	54.4032	54.5636	53.8404	54.5039	54.7821	54.7444	54.3457	54.765	56.3307	55.5694	56.5853	86.4775	86.4115	100	93.527	69.8381	74.0384	51.9016	52.303	52.5475	53.0627	52.9909	52.8969	52.9918	54.3604	55.0845	55.4372	55.2742	55.2145	55.2685	55.4122	55.4888	55.1055	55.4431	55.1357
Aedoeadaptatus urinae Marseille-P3195T (GCF_900155585.1)	58.2736	58.8065	59.0801	58.0495	58.5318	58.5685	59.5144	59.9628	60.3186	54.9134	55.4193	55.5615	55.2488	56.968	55.2719	55.2001	53.8839	54.8735	54.9902	54.9971	56.0299	55.5119	56.9382	57.4297	58.3992	86.3218	85.6448	93.527	100	69.7791	73.8553	52.0624	52.2636	52.5685	52.856	53.1433	52.9121	52.8422	54.3727	55.1279	55.281	55.3764	55.2412	55.3327	55.4869	55.5377	55.2883	55.3234	55.2979
Peptoniphilus ivorii SBH 093 (GCF_030815095.1)	58.7755	57.8487	59.9488	57.8116	57.2028	57.4989	59.2516	57.3509	57.6572	55.7365	54.5601	56.0562	53.8961	53.9721	54.4927	55.3148	53.2383	55.275	53.9559	54.2495	55.7379	53.9936	54.1925	55.5786	56.1038	69.9079	70.9773	69.8381	69.7791	100	69.7061	51.94	52.8597	52.5899	52.527	53.1143	52.9252	52.6728	54.6813	55.3385	55.5288	55.3732	55.0733	55.5446	55.8009	56.0899	55.7491	55.2804	55.1922
Peptoniphilus nemausensis 1804121828 (GCF_903819165.1)	57.2805	59.9081	58.3885	57.8674	59.1879	57.5084	58.5084	59.037	60.8269	54.3355	55.1842	54.8595	55.946	58.548	58.943	56.4862	53.774	54.3582	56.735	55.0026	55.4185	58.3032	56.3683	56.0502	56.7426	74.7236	75.4061	74.0384	73.8553	69.7061	100	52.3084	52.5774	52.7195	52.8769	52.8479	52.6704	52.7928	54.4352	55.337	55.268	55.0738	55.2158	55.338	55.6031	55.5627	55.3257	55.1579	55.4915
Thermincola ferriacetica Z-0001 (GCF_001263415.1)	52.3855	52.337	52.3666	52.7492	52.3449	52.7337	52.5928	52.3304	52.5444	51.4371	51.5047	51.4101	51.0691	51.2813	51.4385	51.5743	51.2458	51.1747	51.1917	51.2958	51.5286	51.2912	51.6127	51.3371	51.2116	52.2397	52.2508	51.9016	52.0624	51.94	52.3084	100	54.9223	54.7988	52.9812	52.7348	52.815	52.7842	53.6839	54.2304	54.1192	53.8139	53.9867	54.2422	53.6166	53.4137	53.2492	53.9163	53.4057
Thermoanaerobacterium thermosaccharolyticum DSM 571 (GCF_000145615.1)	53.2128	53.2359	53.2254	53.0222	53.0734	53.0992	53.2218	53.3035	53.1729	51.4662	52.0268	51.96	51.9372	51.9955	51.4968	51.3349	51.5049	51.3579	51.0228	51.2424	51.4376	51.5053	51.5714	51.3208	51.1617	52.7935	52.7872	52.303	52.2636	52.8597	52.5774	54.9223	100	86.7126	53.6457	53.6014	53.5116	53.3889	55.7761	55.7968	55.6994	54.9646	56.1029	54.8305	55.1703	54.5406	54.5465	54.6124	54.8974
Thermoanaerobacterium xylanolyticum LX-11 (GCF_000189775.2)	53.1849	53.2651	53.2423	53.3751	53.0985	53.1645	53.462	53.1679	53.412	51.5875	51.9299	51.7859	51.7818	51.9979	51.7066	51.7655	51.6732	51.6349	51.5432	51.4555	51.4515	51.534	51.6488	51.7704	51.4861	52.7844	52.8988	52.5475	52.5685	52.5899	52.7195	54.7988	86.7126	100	53.4725	53.7037	53.6215	53.8064	55.5516	55.6889	55.233	54.7768	54.941	54.9855	54.5061	54.5484	54.2947	54.4144	54.3712
Dethiosulfatibacter aminovorans DSM 17477 (GCF_900142005.1)	53.1923	53.5135	53.4179	53.4906	53.4383	53.1297	53.8381	53.6472	53.4057	51.7123	52.0603	52.1904	51.7738	52.0905	51.7538	51.8393	51.8689	51.8681	51.7353	51.6039	51.861	51.7832	51.8377	51.5927	51.7029	52.6978	52.8777	53.0627	52.856	52.527	52.8769	52.9812	53.6457	53.4725	100	58.2873	58.0344	57.8678	55.6176	56.5933	55.88	55.5373	55.6406	55.7244	55.898	55.5858	55.7777	55.6053	55.5624
Sedimentibacter acidaminivorans DSM 24004 (GCF_017873955.1)	53.2539	53.5534	53.3739	53.6495	53.391	53.4157	53.5924	53.682	53.6686	51.82	52.2392	51.9302	52.1181	52.2208	52.0856	52.0038	52.2059	51.7664	51.8102	51.5931	51.9051	51.8374	51.8561	51.4254	51.4779	52.8618	52.8446	52.9909	53.1433	53.1143	52.8479	52.7348	53.6014	53.7037	58.2873	100	70.0412	71.722	56.5289	56.0854	56.3893	55.9987	56.1375	56.0628	56.293	56.1237	55.4442	55.7735	55.8436
Sedimentibacter hydroxybenzoicus DSM 7310 (GCF_013403245.1)	53.2877	53.3798	53.1459	53.2343	53.1894	53.3155	53.2817	53.4841	53.1319	51.7444	51.81	51.941	51.7555	51.7839	51.9338	51.7906	51.5223	51.7718	51.6407	51.608	51.7272	51.4435	51.5506	51.2313	51.0032	52.5855	52.5559	52.8969	52.9121	52.9252	52.6704	52.815	53.5116	53.6215	58.0344	70.0412	100	73.4482	56.4464	55.9812	56.1742	56.0824	56.2816	56.3681	56.7704	56.3944	55.5366	56.1521	56.1216
Sedimentibacter saalensis DSM 13558 (GCF_007830175.1)	53.38	53.8043	53.4733	53.5048	53.3682	53.198	53.8	53.797	53.5557	51.7106	51.857	51.8733	51.759	51.8667	51.7946	51.9984	51.9477	51.8185	51.572	51.8154	51.7988	51.74	51.7957	51.7067	51.5851	52.858	52.7927	52.9918	52.8422	52.6728	52.7928	52.7842	53.3889	53.8064	57.8678	71.722	73.4482	100	56.5475	56.1037	56.2432	56.2061	56.2216	56.0897	56.1122	56.4081	55.2606	56.014	55.6363
Acidilutibacter cellobiosedens JN-28 (GCF_004103715.1)	55.0907	55.7698	55.5118	55.5336	55.4445	55.232	55.5514	55.4469	55.5989	53.0293	53.248	53.0821	53.0425	53.1894	52.876	52.9947	52.7526	52.9084	52.8189	52.8973	52.8542	52.9473	52.7695	52.8242	52.5006	54.4517	54.4712	54.3604	54.3727	54.6813	54.4352	53.6839	55.7761	55.5516	55.6176	56.5289	56.4464	56.5475	100	65.8812	63.965	63.3424	63.0035	63.8243	62.4973	62.3385	61.0239	59.6772	59.5647
Sporanaerobacter acetigenes E51 (GCF_025566985.1)	55.5821	56.104	55.8137	55.9199	55.7428	55.938	56.0345	55.6784	55.9188	52.8842	53.6177	53.0483	53.1527	53.3266	53.1502	53.2364	53.223	52.8842	52.8481	52.7234	52.7977	52.9901	52.8244	52.809	52.864	55.1792	55.3086	55.0845	55.1279	55.3385	55.337	54.2304	55.7968	55.6889	56.5933	56.0854	55.9812	56.1037	65.8812	100	67.1756	66.4831	65.2439	66.831	64.319	64.8187	61.1775	60.7721	60.6243
Keratinibaculum paraultunense KD-1 (GCF_016767175.1)	56.0986	56.4514	56.1389	56.2404	56.2148	56.2585	56.1385	56.0967	56.3913	53.367	53.9811	53.6333	53.6103	53.8056	53.5388	53.4759	53.2271	53.4535	53.3038	53.1582	53.2649	53.4687	53.2133	53.2833	53.0652	55.3198	55.4085	55.4372	55.281	55.5288	55.268	54.1192	55.6994	55.233	55.88	56.3893	56.1742	56.2432	63.965	67.1756	100	73.6331	70.9413	68.2696	65.262	65.8158	62.2659	61.797	61.7694
Clostridium ultunense DSM 10521 (GCF_000511955.1)	55.8115	56.0823	55.8502	56.1387	55.9084	55.5411	56.0379	55.77	55.9937	53.8615	53.8195	53.5215	53.5578	53.5214	53.2351	53.308	53.2524	53.1942	53.1112	53.3595	52.8653	53.5063	53.0701	53.1148	53.0569	55.2388	55.1695	55.2742	55.3764	55.3732	55.0738	53.8139	54.9646	54.7768	55.5373	55.9987	56.0824	56.2061	63.3424	66.4831	73.6331	100	77.195	69.1282	66.5061	66.3441	63.1283	61.6409	61.1947
Tepidimicrobium xylanilyticum DSM 23310 (GCF_900106765.1)	55.6984	55.8543	55.8967	56.0058	55.8878	55.4585	55.9144	55.5344	55.9553	53.1441	53.5642	53.5339	53.4501	53.5117	53.1936	53.195	53.2367	53.0131	53.1945	53.1965	53.2743	53.1555	53.1388	53.1735	52.9639	55.3077	55.4377	55.2145	55.2412	55.0733	55.2158	53.9867	56.1029	54.941	55.6406	56.1375	56.2816	56.2216	63.0035	65.2439	70.9413	77.195	100	67.0842	65.2256	65.4278	61.856	61.3854	61.2902
Tissierella simiarum MSJ-40 (GCF_018917865.1)	56.1066	56.0161	55.9605	56.3643	55.9432	55.9162	56.2757	55.9328	55.8188	52.8785	53.3585	53.2208	53.2643	53.3145	52.5087	53.0845	52.7656	52.7873	52.6097	52.5483	52.7204	52.8538	52.8712	52.9035	52.9943	55.3457	55.2498	55.2685	55.3327	55.5446	55.338	54.2422	54.8305	54.9855	55.7244	56.0628	56.3681	56.0897	63.8243	66.831	68.2696	69.1282	67.0842	100	70.8813	72.0386	64.3875	63.2443	61.7231
Tissierella pigra WCA3-693-APC-4 (GCF_009695605.1)	56.058	56.1843	55.8896	56.1327	56.0013	55.8605	56.1872	55.9291	55.896	53.0151	53.4592	53.1356	53.2946	53.3817	52.9695	53.1862	53.2065	52.8088	53.1683	53.0806	53.2282	53.0554	52.9741	53.0059	53.0141	55.6285	55.5535	55.4122	55.4869	55.8009	55.6031	53.6166	55.1703	54.5061	55.898	56.293	56.7704	56.1122	62.4973	64.319	65.262	66.5061	65.2256	70.8813	100	77.6589	65.7822	63.7849	62.6321
Tissierella praeacuta DSM 18095 (GCF_900128955.1)	56.2642	56.4881	56.3369	56.6649	56.1767	55.8814	56.5068	56.2527	56.3198	53.1668	53.6603	53.7779	53.2319	53.3737	53.0904	53.5678	52.9524	53.0739	52.7383	52.6766	53.1181	52.9651	52.9935	53.1526	52.9458	55.5733	55.7042	55.4888	55.5377	56.0899	55.5627	53.4137	54.5406	54.5484	55.5858	56.1237	56.3944	56.4081	62.3385	64.8187	65.8158	66.3441	65.4278	72.0386	77.6589	100	65.4305	63.9233	62.2572
Tissierella creatinophila DSM 6911 (GCF_001940565.1)	56.2935	56.1975	56.2008	56.0261	55.7019	55.5373	56.0742	55.6362	55.9659	53.0233	53.5658	53.1935	53.5773	53.5796	53.1253	53.146	52.7928	52.734	52.8592	52.9574	52.7595	53.1276	53.0231	53.4463	52.8921	55.3358	55.4738	55.1055	55.2883	55.7491	55.3257	53.2492	54.5465	54.2947	55.7777	55.4442	55.5366	55.2606	61.0239	61.1775	62.2659	63.1283	61.856	64.3875	65.7822	65.4305	100	61.8402	61.0708
Gudongella oleilytica W6 (GCF_004101785.1)	55.507	55.9326	55.7712	55.9751	55.7944	55.5705	56.0791	55.8405	55.8654	52.6358	52.9489	53.1197	53.0595	52.9903	53.1357	53.1105	52.8092	53.1386	53.1318	52.9327	52.8389	53.0166	52.9776	53.2504	52.9227	55.6965	55.4534	55.4431	55.3234	55.2804	55.1579	53.9163	54.6124	54.4144	55.6053	55.7735	56.1521	56.014	59.6772	60.7721	61.797	61.6409	61.3854	63.2443	63.7849	63.9233	61.8402	100	64.7256
Soehngenia longivitae 1933P (GCF_004684055.1)	56.0184	56.3161	56.0365	56.3896	56.1181	55.9578	56.0182	56.1137	56.2121	53.3661	53.5645	53.6426	53.492	53.5622	53.693	53.6939	53.1412	53.3052	53.2185	53.2211	53.0348	53.3741	53.0612	53.3128	53.0777	55.4405	55.466	55.1357	55.2979	55.1922	55.4915	53.4057	54.8974	54.3712	55.5624	55.8436	56.1216	55.6363	59.5647	60.6243	61.7694	61.1947	61.2902	61.7231	62.6321	62.2572	61.0708	64.7256	100
Andreesenia angusta DSM 1989 (GCF_001855385.1)	54.2226	54.4804	54.319	54.5071	54.469	53.8354	54.4876	54.4291	54.1327	52.1964	52.7685	52.5692	52.2557	52.48	52.3902	52.3332	52.2882	52.2408	52.3668	52.3681	52.4035	52.1747	52.1363	52.0606	51.9747	53.9943	53.9764	53.9564	53.963	53.8742	54.0538	53.8346	54.9583	54.6281	55.8287	55.6599	55.3989	55.4573	57.3646	59.1036	58.1345	58.0508	57.9649	57.9602	57.5428	57.3076	56.79	56.8273	56.3212
Abyssisolibacter fermentans MCWD3 (GCF_001559865.1)	53.9939	54.2894	54.2591	54.3518	53.9114	54.0236	54.4974	54.1404	54.0479	51.8219	52.4494	51.9857	52.1754	52.1295	51.9982	52.0643	51.9027	51.84	51.8063	52.0085	51.981	52.239	51.9527	51.5829	51.9103	53.9978	53.81	53.6927	53.7475	53.857	53.6752	53.778	54.7557	55.0081	56.8815	56.0609	55.5707	56.0529	58.4581	59.7353	58.9722	58.6079	58.531	58.2916	58.0123	58.264	56.8949	56.9146	56.7634
Senegalia massiliensis SIT17 (GCF_900626135.1)	53.8778	54.3078	54.2452	54.6062	54.2283	54.2276	54.3397	54.406	54.431	52.0385	52.7521	52.5193	52.739	52.5276	52.2563	52.247	52.2301	52.2009	52.1371	52.1317	51.8166	52.2521	52.0946	51.7515	51.8353	53.7469	53.7535	53.8163	53.8022	53.7464	53.8282	53.5467	54.836	54.7338	56.7821	56.074	55.7713	55.6493	59.0047	59.7941	59.5383	59.4526	59.092	59.3002	58.8355	58.9663	58.2995	57.3085	57.2688
Anaeromonas frigoriresistens KCTC 15985 (GCF_016820655.1)	54.0956	54.2683	54.3773	54.3184	54.2312	54.0555	54.3703	54.0471	54.2651	52.1482	52.4605	52.0715	52.1286	52.079	52.126	52.2835	51.9331	52.0821	52.1214	52.1462	51.979	52.0016	51.9156	51.9602	51.9126	53.598	53.6392	53.9092	53.6801	53.5834	53.6535	53.9518	55.1317	54.9532	56.9329	56.2239	55.9284	55.786	59.1228	60.1474	59.709	59.5133	59.2836	59.8011	59.0325	59.337	57.681	57.6781	57.525
Anaeromonas gelatinilytica D2Q-14 (GCF_016820635.1)	54.2057	54.5732	54.8089	54.6218	54.3431	54.2466	54.995	54.6403	54.385	52.0491	52.734	52.3461	52.337	52.6303	51.9492	52.6213	52.0505	51.9185	52.3469	52.1372	51.9082	52.0941	52.8039	52.2792	52.5891	54.527	54.5711	54.1253	54.0166	53.9475	54.4818	54.0021	55.4458	54.9906	56.7146	56.4612	55.9629	56.6263	59.2919	60.4206	59.6927	59.4997	59.0996	59.8181	58.8517	59.3806	57.7458	57.4441	57.2961
Proteiniborus ethanoligenes DSM 21650 (GCF_900107485.1)	54.0759	54.7671	54.4602	54.8828	54.2647	54.6025	54.6548	54.6786	54.5098	52.3114	52.6122	52.3934	52.2335	52.369	51.9786	52.0192	52.2122	52.2497	52.2234	52.3742	51.9535	52.2168	51.8955	51.6274	51.956	54.1112	54.4176	54.174	54.1267	54.2686	54.0579	53.8655	55.7329	55.5431	57.0268	57.0993	56.8508	56.2693	61.6245	63.2255	62.0188	62.0874	61.7813	62.0292	62.1538	61.8472	59.6632	59.2558	58.8354
Gottschalkia acidurici 9a (GCF_000299355.1)	54.1382	54.4286	54.2796	54.7562	54.0551	54.1123	54.3979	54.305	54.283	52.1434	52.6542	52.4524	52.2542	52.4486	52.0582	52.0811	52.457	52.2229	52.2807	52.3473	52.1955	52.2534	52.0774	51.9248	52.0675	54.0876	54.1696	53.9453	54.0572	54.189	54.0709	54.0388	55.5182	55.6371	56.0245	55.8715	55.614	55.8968	59.3278	61.0675	59.5973	59.6663	59.334	60.7493	59.8185	59.4663	58.5687	57.1434	56.96
Gottschalkia purinilytica DSM 1384 (GCF_001190785.1)	54.1027	54.8606	54.5601	54.7083	54.5083	54.3171	54.6414	54.3241	54.4333	51.987	52.4056	52.2745	52.2448	52.5094	52.21	52.0932	51.9973	51.9865	52.0278	51.9925	51.9287	52.1435	51.8526	51.9312	51.8341	53.7952	54.0099	53.9358	53.7051	54.1393	53.8878	54.2227	56.1755	55.8702	56.3911	55.7931	55.56	56.0189	60.5034	61.8915	60.6045	60.2614	60.2689	61.4354	60.3934	59.7826	58.3868	57.6273	57.9437
Caloranaerobacter azorensis DSM 13643 (GCF_900129995.1)	55.2696	55.0578	55.2741	55.4308	55.1055	55.2791	55.3405	55.2762	55.2373	52.8535	53.6237	53.0094	53.1942	53.2553	52.7532	53.2424	52.6821	52.8299	52.6135	52.8325	52.5407	52.6785	52.7358	52.3661	52.4943	54.67	54.8798	54.7091	54.7393	54.6908	54.8962	55.516	56.5916	56.5678	58.0247	57.7083	57.035	57.0548	61.0248	62.6696	61.7338	61.5207	61.379	61.2704	60.4333	60.5637	58.9429	59.2913	58.7958
Caloranaerobacter ferrireducens DY22619 (GCF_001730685.1)	55.1874	55.0527	55.1472	55.462	55.1817	55.1891	55.2158	55.229	55.2374	52.7251	53.3087	52.8062	52.9035	52.8244	52.8088	53.1814	52.7625	52.7747	52.7466	52.5263	52.7379	52.6104	52.7241	52.616	52.5849	54.7092	54.7125	54.6502	54.733	54.7225	54.7224	55.2137	56.6286	56.5011	58.1139	57.3504	56.8517	57.0382	60.8911	62.9643	61.6476	61.4706	61.5363	61.61	60.4235	60.4333	58.883	59.0721	58.509
Caldisalinibacter kiritimatiensis L21-TH-D2 (GCF_000387765.1)	54.9442	55.2528	55.2668	55.3706	55.2075	55.1298	55.3388	55.0959	55.154	52.6424	52.8916	52.7737	52.924	52.9584	52.7679	52.9161	52.6793	52.5688	52.9063	53.0355	52.6931	52.6677	52.7675	52.4543	52.4735	54.7067	54.5814	54.6781	54.6262	54.4241	54.7111	54.9426	56.2936	56.2377	58.113	57.4876	57.5448	57.2251	60.5757	62.8252	61.659	61.1177	60.9743	61.291	60.2523	60.3819	58.4195	58.5339	58.1512
Thermohalobacter berrensis CTT3 (GCF_003609645.1)	54.4855	54.5806	54.7674	54.9453	54.8421	54.4635	54.9366	54.6623	54.6364	52.4945	53.0286	52.9191	52.7541	52.7057	52.3892	52.3911	52.3541	52.2471	52.3216	52.4996	52.4472	52.4413	52.5665	52.3503	52.4851	54.1846	54.313	53.9758	54.0408	54.156	54.0886	54.8961	56.2276	56.1907	56.796	56.3432	56.0103	56.2048	60.3296	62.1752	61.0596	60.6076	60.4965	60.7147	59.7731	59.8035	58.2503	58.1232	57.8142
Clostridiisalibacter paucivorans DSM 22131 (GCF_000620125.1)	54.2159	54.8502	54.6728	54.7263	54.497	54.0632	54.7213	54.2492	54.5454	52.1027	52.7214	52.6007	52.5637	52.8765	52.4017	52.5671	52.53	52.1278	52.2932	52.3929	52.2983	52.5852	52.3196	52.6276	52.4791	54.0653	54.2088	53.767	53.5812	54.1443	54.1486	54.1701	55.9423	55.3095	57.0416	56.7335	56.1618	56.2681	59.9503	61.1281	60.5658	60.1324	59.7885	60.3631	59.3831	58.7749	58.4755	57.9425	58.3544
Dethiothermospora halolimnae SD1 (GCA_037577855.1)	54.7973	54.7033	54.6704	55.0487	54.6652	54.5837	54.894	54.5785	54.7123	52.0992	52.7283	52.4475	52.2902	52.7831	52.2009	52.2457	52.1255	52.2104	52.1748	52.1688	52.0758	52.2466	52.2193	52.093	52.3275	54.0495	54.1167	53.9671	53.8363	53.8513	54.0393	53.9288	55.4381	55.3244	56.4914	56.3239	55.7308	55.5668	59.7402	61.3928	60.5006	60.3907	59.9096	60.0623	59.2029	59.4171	57.9526	58.0414	57.9131
Sporosalibacterium faouarense SOL3f37 (GCF_016765695.1)	54.3328	54.8031	54.5721	54.8786	54.5887	54.3025	54.6939	54.7491	54.6935	52.1989	52.7484	52.4115	52.3682	52.511	52.2027	52.4408	52.1421	52.0378	52.1284	52.4209	52.376	52.4415	52.1945	52.1908	52.2309	54.0647	54.1194	54.0699	54.0216	54.1493	53.996	53.9699	55.0633	54.9587	56.551	56.1769	56.2441	55.9766	59.5158	60.8878	60.3481	60.4013	59.9185	60.2005	59.4208	59.338	58.5638	58.0203	58.0412
Helcococcus massiliensis Marseille-P4590 (GCF_900258485.1)	53.7073	54.4239	56.114	54.274	54.481	54.2529	56.2476	56.1808	54.8565	54.5814	54.8436	55.1575	54.9929	57.0371	55.4975	56.8096	54.6345	54.4728	55.8009	54.4691	54.1273	54.7573	56.3076	55.9777	56.0651	55.831	56.3357	53.8921	53.8246	53.02	55.7754	52.2074	51.7691	51.908	52.3965	52.2559	51.7024	52.2996	52.8496	53.6369	53.9743	53.692	53.5734	53.7837	53.6569	53.7654	53.7537	53.7714	53.9045
Helcococcus kunzii ATCC 51366 (GCF_000245755.1)	54.2236	54.6949	54.8488	54.1092	53.987	54.8443	54.0608	55.515	54.7349	55.138	55.5774	55.3654	55.373	56.0771	55.0135	56.6855	54.5198	53.9479	55.2804	55.2961	54.744	55.4188	55.947	55.5944	55.9832	54.0092	53.6797	53.9394	53.6247	53.9388	53.5383	52.2102	51.8616	52.0561	52.2352	52.3559	51.9682	52.2509	53.1027	53.5644	53.8782	53.8631	53.849	53.3281	53.8619	53.8046	53.8902	53.8259	53.8403
Helcococcus sueciensis DSM 17243 (GCF_000423145.1)	53.8084	54.244	54.323	53.9447	54.1382	55.5336	53.5232	54.8126	54.4151	55.0018	55.81	55.3442	56.5118	56.309	55.9562	55.9961	54.8234	54.5203	54.869	55.5203	55.2458	56.2092	56.7416	55.311	55.8416	54.1022	53.5411	53.7401	53.5257	53.8869	54.048	52.1773	51.5885	51.9219	52.2665	52.2485	52.0014	52.2383	53.2719	53.8597	54.242	54.1441	53.9506	53.7368	54.2387	54.146	54.2714	54.0096	54.1975
Kallipyga gabonensis GM4 (GCF_001286805.1)	53.5684	53.4053	53.5046	53.6169	53.3952	53.4269	53.6535	53.5001	53.7117	53.9323	54.6945	54.4335	54.5872	54.7353	54.4416	54.5421	53.9068	53.9113	54.3509	54.1981	54.1298	54.3842	54.0563	54.1807	54.4286	53.2965	53.344	53.2422	53.3157	52.3149	52.7474	51.4059	51.6024	51.5176	51.5994	51.8868	51.6288	51.6825	52.5687	53.0862	53.3724	53.1554	53.3905	52.8379	52.7099	52.7444	52.637	52.7813	53.3651
Kallipyga massiliensis ph2 (GCF_000311985.1)	55.0556	54.0902	54.1848	54.0419	53.5614	54.0505	55.8071	54.8417	55.6106	54.6793	55.3719	55.1789	55.3206	55.1419	55.1493	55.2898	53.935	54.1848	54.9426	54.9029	54.7445	55.3233	55.4698	56.8495	56.32	54.958	53.8846	55.6024	56.7419	52.5308	53.4833	51.2744	51.2899	51.3813	51.5633	51.5686	51.7395	51.7165	52.7606	53.0397	53.4986	53.3957	53.4319	52.7773	52.8747	53.1352	52.6931	52.5927	53.3463
Ndongobacter massiliensis Marseille-P3170T (GCF_900120375.1)	55.2044	54.7832	54.145	54.3895	53.9658	54.825	55.285	54.7647	55.2546	54.9439	55.7652	56.002	55.9125	56.2405	55.1977	54.7724	54.3224	54.5272	56.0223	55.8542	55.9051	55.3056	54.952	57.1002	56.5712	55.6606	54.6592	55.4643	57.4816	54.126	53.8417	51.6259	52.3166	52.078	52.2449	52.2826	52.0481	52.3922	53.3321	53.7403	53.951	53.6787	53.7367	53.453	53.1045	53.5883	53.3166	53.1753	53.8824
Murdochiella massiliensis SIT12 (GCF_900059565.1)	54.1535	54.9113	54.0194	54.4484	53.4864	54.1382	55.4995	54.6459	54.5328	54.2002	54.8615	55.0358	54.8327	55.3397	54.9926	55.5354	54.1699	54.6203	54.2542	54.3701	54.0708	54.0321	54.571	54.9901	55.3555	54.0644	54.129	53.8988	55.6417	52.895	53.5378	51.5688	51.9128	51.8659	52.06	52.066	52.0495	52.3194	53.4097	53.5502	53.6488	53.7647	53.6033	53.2826	53.2345	53.6115	53.1667	52.9554	53.5703
Murdochiella vaginalis Marseille-P2341T (GCF_900119705.1)	54.2204	54.1385	54.3408	54.7707	53.6818	54.0911	56.5454	54.2747	54.3693	54.3974	54.7483	55.1149	54.9237	55.2155	54.442	54.7229	54.198	54.5032	54.188	54.2577	54.1821	54.0724	54.3989	55.9954	55.4175	54.3601	53.9809	54.3109	55.3631	52.6505	53.0514	51.6258	51.9537	51.8497	51.7206	52.0124	51.735	52.2043	53.3186	53.6861	53.572	53.6275	53.6376	53.216	53.3092	53.3445	53.4132	53.3054	53.7968
Parvimonas micra NTTC11808 (GCF_900637905.1)	55.3574	54.9505	55.2128	55.4397	55.3515	55.6749	56.5865	55.8688	55.892	54.637	55.1133	55.5164	54.7749	55.1672	54.1655	55.1971	54.0843	54.4177	54.6772	54.5396	54.9925	54.4245	54.6654	56.5229	56.0251	55.0096	54.4077	54.5466	55.7711	54.3367	54.0615	52.3177	52.7428	52.7401	53.8501	53.6502	53.5197	53.4003	55.1268	55.7099	55.6348	55.6502	55.6166	55.7129	55.3292	55.8014	55.6538	55.4933	55.4271
Parvimonas parva S3374 (GCF_016552165.1)	55.7769	55.6662	56.1523	55.7969	56.4129	56.1594	57.3208	56.4475	57.6266	54.7114	55.3736	56.1979	55.0806	56.0261	54.8133	55.1019	54.0155	54.7657	55.0198	54.8275	55.9734	55.1507	56.2581	59.7963	56.7337	56.1476	55.6512	54.083	56.5854	55.0387	54.9192	52.3243	53.0834	52.914	53.6394	53.448	53.4357	53.5753	55.1889	55.542	55.5899	55.8581	55.8417	55.9365	55.7495	55.5242	56.0645	55.5871	55.6342
Lagierella massiliensis SIT14 (GCF_001407835.1)	55.9977	56.8451	56.2894	57.0543	55.8585	56.6556	56.6832	57.1795	56.5745	54.9124	56.2698	56.2417	56.0011	56.319	55.771	55.7021	54.7847	55.0394	55.3379	55.455	55.2915	55.4535	55.2634	55.1208	56.1744	55.4028	54.7769	54.8886	55.2846	54.4285	54.6374	52.5457	52.9774	53.0822	53.1778	53.2937	53.5298	53.0233	54.9055	55.726	55.8743	55.7229	55.7461	55.7494	55.4918	55.5111	55.3234	55.2057	55.3829
Mediannikoviicoccus vaginalis Marseille-Q5883 (GCF_928097925.1)	60.988	59.3145	60.7428	57.6784	56.2479	58.8875	58.4508	59.6552	60.8732	58.3777	58.542	59.396	58.7245	60.5155	58.8994	59.5099	55.0281	56.7942	56.8588	57.9178	60.0046	58.5539	61.2285	61.3413	61.5376	58.3644	59.7066	57.3336	57.6924	56.889	56.1224	52.7486	52.8832	53.0178	53.2971	52.9951	53.389	53.0184	54.8222	55.6175	55.7989	55.7755	55.5597	55.4993	55.306	55.633	55.3743	54.9964	55.3063
Miniphocaeibacter halophilus AMB_01 (GCF_016458825.1)	55.4207	55.0902	55.2002	55.6188	55.3551	55.2555	55.5978	55.1318	55.3153	54.6458	54.862	54.7596	54.5393	54.768	54.2393	54.3685	54.3458	54.3902	54.1446	54.2999	54.1951	54.305	53.8469	54.1616	54.137	54.3065	54.3825	53.9823	54.1345	54.1201	54.1901	52.6059	52.9031	53.1003	53.5178	53.895	54.2697	53.6269	55.1998	55.7049	56.3694	55.5708	56.0812	55.9497	56.0771	56.2851	55.7371	55.5057	55.8735
Miniphocaeibacter massiliensis Marseille-P4678 (GCF_900232905.1)	55.4597	55.4014	55.4513	55.5198	55.3961	55.0305	55.1155	55.019	55.5749	54.4558	54.873	54.6243	54.4667	54.743	54.6073	54.5865	54.421	54.1054	54.1607	54.0609	53.9484	54.3411	53.9561	54.4294	54.1567	54.3068	54.7839	54.4701	54.4253	54.3175	54.6551	52.642	52.7489	52.9553	53.422	54.0735	53.8769	53.8704	55.5797	55.7769	56.5241	55.8818	56.0111	56.063	55.8523	55.9101	55.9364	55.6381	56.0477
Peptoniphilus lacrimalis DSM 7455 (GCF_000378725.1)	66.2586	66.7608	67.2562	65.5221	65.1994	65.9661	67.364	67.6938	67.3419	58.294	58.5117	59.9577	57.9811	60.3315	58.0003	60.1427	55.0873	57.3413	57.9925	57.374	59.9675	58.4616	59.8082	62.4597	63.5174	60.2852	60.9999	58.6591	60.8546	59.0049	58.6227	52.5251	52.8001	52.7581	53.4205	52.9563	53.0828	53.0459	54.9277	55.5122	55.753	55.62	55.4617	55.5328	55.5494	56.061	55.3233	55.2964	55.397
Peptoniphilus raoultii KHD4 (GCF_900099555.1)	65.1759	66.0808	65.3905	65.2775	66.1749	65.3909	65.705	65.765	67.5287	54.6886	55.5941	56.6571	56.1562	58.8696	57.055	55.3368	54.3413	54.0782	54.4575	54.421	56.0114	57.6432	55.7437	56.5144	56.9111	58.4673	59.679	58.004	58.7576	57.1701	59.2957	52.3655	53.2338	53.1384	53.2422	53.2508	53.068	53.0841	55.1382	55.8918	55.9171	55.614	55.7114	55.6723	55.8025	56.1338	55.6956	55.3598	55.7006
Peptoniphilus obesi ph1 (GCF_000311865.1)	63.7434	64.4465	64.5436	62.3021	63.3692	62.4978	63.3576	64.1281	65.4605	58.6424	57.9733	59.6906	58.1472	60.5212	61.0151	59.1103	55.1988	56.8093	56.4694	57.437	58.6582	59.9983	58.8597	60.1811	61.0398	60.1519	63.5729	58.8386	59.6198	58.9677	60.4649	52.2704	53.1373	53.348	53.5992	53.585	53.025	53.3287	55.5162	55.7993	56.3252	55.8553	55.8705	55.9367	55.8359	55.9851	56.0094	55.5203	56.3152
Urinicoccus massiliensis FC2 (GCF_900120405.1)	60.7882	61.7978	63.0427	60.5852	61.2721	61.2382	61.6841	62.438	63.7251	58.7553	59.0414	60.2246	58.6821	61.7597	60.1399	60.4161	55.0251	56.6705	58.502	57.8673	61.2985	61.7921	60.7521	61.6192	63.8887	61.2977	63.4255	59.8859	61.3069	59.6787	62.1122	52.3791	52.978	53.0601	53.4875	53.2181	53.283	53.1969	54.9107	55.4734	55.8854	55.5933	55.3876	56.0179	55.7475	56.1607	55.4899	55.9293	56.0765
Peptoniphilus duerdenii ATCC BAA-1640 (GCF_000146345.1)	62.8757	63.6441	65.0299	62.067	63.3417	62.6666	63.3524	64.0634	65.1377	58.7288	59.4274	60.5496	60.3063	62.4234	60.2374	60.5372	55.733	57.2298	58.1334	58.5655	60.6605	60.8973	61.203	61.3009	62.7806	60.6399	62.2857	59.3742	60.0548	59.3351	60.529	52.5989	53.1231	53.1493	53.7472	53.9283	53.5437	53.5537	55.2546	55.9592	55.95	55.8282	55.4735	56.0393	56.095	56.4251	56.0323	56.2385	56.4406
Peptoniphilus koenoeneniae DSM 22616 (GCF_030812875.1)	63.0684	63.5676	63.9386	62.7662	62.5013	63.4355	63.4163	64.7208	65.4475	57.0182	58.987	59.0204	58.6361	60.062	57.9779	58.7959	54.9753	56.0815	56.529	58.3385	58.7929	58.5025	60.4677	60.6604	62.1881	60.3998	59.3825	60.483	60.9575	57.3019	58.2695	52.6179	53.187	53.3499	54.0055	53.9035	53.6778	54.0068	55.5129	56.1434	56.2934	56.1654	56.1744	56.2024	56.0971	56.6089	56.1052	56.1445	56.3105
Peptoniphilus asaccharolyticus DSM 20463 (GCF_900176115.1)	62.6607	62.2015	62.3155	61.9331	62.5288	61.4739	62.8976	61.7605	62.8471	57.0001	56.1167	58.2484	56.4369	58.1987	57.5931	57.2979	54.7691	55.5888	55.1081	55.4197	57.8367	56.6689	56.0681	59.5928	58.995	58.6483	60.2644	57.7874	58.7633	59.1036	58.5795	52.1508	53.0489	53.2235	53.4547	53.7064	53.4962	53.5551	55.7571	55.9807	56.2119	56.0533	55.4497	55.8272	56.1614	56.4463	56.0325	56.1014	56.3412
Peptoniphilus indolicus ATCC 29427 (GCF_000227315.1)	61.548	61.4914	61.6185	61.5607	61.3016	61.3707	62.1335	61.8257	61.6412	55.594	55.2403	56.6557	55.9299	56.5326	55.8471	56.3834	55.259	54.7931	54.9605	55.0803	55.3208	55.2293	55.4048	57.1044	56.8076	58.7046	58.1006	57.8488	59.4676	57.6318	57.9897	52.0519	53.0283	53.2655	53.5925	53.7244	53.53	53.5144	55.6179	55.8547	56.6161	55.8316	55.6041	56.1658	56.1385	56.275	56.0943	56.052	56.3906
Anaerosphaera aminiphila DSM 21120 (GCF_900129925.1)	62.0449	61.9758	62.4689	62.7581	61.407	62.091	61.5247	62.0369	62.3446	55.249	55.4134	55.2775	55.1261	55.5129	55.4976	55.8618	54.4652	55.4698	54.6035	55.1351	55.481	55.4235	55.0691	55.1349	55.0782	58.5525	58.661	57.4388	57.5697	57.7763	57.2755	52.7513	53.2828	53.5247	53.3699	53.8188	53.6846	53.5982	56.6788	56.4199	56.6285	56.1102	56.1096	56.8573	56.5219	56.6007	56.6356	56.1371	56.3244
Anaerosphaera multitolerans GS7-6-2 (GCF_004006535.1)	61.6166	61.7433	62.3292	62.4407	61.1144	61.8829	61.4746	61.7679	61.8335	55.3375	55.9917	55.5253	55.6956	55.6695	55.6996	55.8189	54.2857	55.1223	54.8877	55.4499	55.505	55.6225	55.6062	55.4655	55.0854	58.6129	58.6478	57.4613	57.5292	57.5052	57.4481	52.9149	53.7526	53.5593	53.6654	54.0635	53.4672	53.5557	55.9274	56.4213	56.5579	55.8182	56.5766	56.4798	56.709	56.1989	58.1383	56.4475	56.8223
Peptoniphilus mikwangii ChDC B134 (GCF_000468535.1)	61.9416	62.1569	62.1647	62.4837	61.6141	61.9494	62.1159	61.9587	62.201	54.2545	55.0526	54.7633	54.8087	54.8119	54.3771	54.892	54.5418	54.3158	53.8739	54.1021	54.1706	54.2061	54.3229	54.4107	54.4449	57.9312	57.632	58.0181	57.8666	57.946	57.8419	52.9359	53.7018	53.8225	54.0866	54.3017	53.8248	53.7427	56.0155	56.7419	56.8818	56.6507	56.2729	57.0487	56.8835	57.5251	56.956	56.6627	56.6015
Peptoniphilus stercorisuis DSM 27563 (GCF_017874395.1)	61.7623	61.8728	61.9308	62.0875	61.5965	61.7656	61.9994	61.8934	61.6618	54.6157	54.9605	54.7441	54.4719	54.6387	54.0325	54.4943	54.4886	54.3023	54.3714	54.4466	54.0423	54.3184	54.5332	54.0503	54.127	57.8001	58.0484	58.0584	57.7751	58.1697	58.0257	52.7484	53.3202	53.4957	54.2773	53.888	53.6141	53.7732	56.0088	56.7446	57.0447	56.2479	56.2801	56.867	56.9219	56.718	56.684	56.5259	57.0153
Fenollaria massiliensis 9401234 (GCF_000312505.2)	55.3161	57.7971	56.8225	55.5207	56.9972	56.6603	57.209	57.7545	57.5789	54.4201	55.5329	55.4076	54.7174	57.8277	56.0659	55.8511	53.4071	52.9281	55.5899	54.2337	56.3668	56.0435	58.0091	58.836	57.749	57.1076	57.17	55.941	56.4506	54.5018	58.1381	52.6082	53.0229	53.0927	53.6611	53.4698	53.1345	53.3334	54.519	55.3723	55.6467	55.465	55.3665	55.4887	55.3734	55.523	55.7659	55.5482	55.6445
Fenollaria timonensis GD5 (GCF_001457835.1)	58.2046	56.8466	58.194	55.5678	55.3039	56.0944	58.0939	56.3522	56.4751	56.3642	55.3748	56.9336	54.781	54.6186	55.9473	56.7679	53.2124	54.0961	54.3407	54.4747	56.021	53.9393	54.3877	56.8975	56.919	55.2919	57.5257	55.2051	54.8637	57.2831	55.6668	52.4427	52.9589	53.0411	53.3832	53.3198	53.1468	53.5563	54.4855	55.2645	55.5917	55.5852	55.3021	55.7019	55.442	56.0178	55.4957	55.5754	55.6065
Ezakiella massiliensis Marseille-P2951T (GCF_900120165.1)	59.0878	57.8843	59.6878	57.8841	54.9964	58.4432	57.1564	57.8759	57.593	57.0317	56.9239	57.9926	57.8998	57.1431	58.0951	56.7539	52.9293	56.0713	55.4514	56.8579	58.7763	58.8625	58.382	60.2549	59.9423	57.2872	60.1926	55.7157	55.7609	56.3931	54.7277	52.1155	52.686	52.7201	53.7686	52.9966	53.044	53.0997	54.292	54.8367	55.3182	54.9692	54.8507	54.95	54.8719	54.9558	55.3123	55.3603	54.6425
Ezakiella peruensis M6.X2 (GCF_900215725.1)	56.0863	56.5157	56.9511	57.7184	54.875	57.2616	55.1527	57.0302	56.6398	55.1467	55.1559	56.1576	56.0181	56.3547	56.1158	55.3445	53.0423	55.2938	54.7291	55.3171	55.7397	56.2836	56.2522	56.569	55.6931	56.5231	56.8981	54.3077	54.3647	54.341	53.9195	52.0039	52.7821	52.7989	53.613	53.0167	52.8838	53.4095	54.4192	54.9686	55.3206	54.9949	54.7923	55.1012	55.0614	54.955	55.0335	55.2994	54.6954
Ezakiella coagulans DSM 20705 (GCF_003096635.1)	57.6001	56.1325	59.8998	55.2319	55.5331	55.1645	59.7099	57.9741	57.7576	55.5738	55.3814	57.9932	54.5244	56.574	56.2889	57.3636	53.2361	54.7517	55.9186	55.1681	58.0592	54.8008	57.0501	60.0301	60.087	57.2145	58.7557	55.0721	55.888	59.0381	55.9017	52.2527	52.7951	52.9624	53.4075	53.124	52.8987	52.9944	53.8973	54.7176	54.8588	54.596	54.686	54.6288	54.4288	54.874	54.6449	54.9271	54.8416
Finegoldia magna DSM 20470 (GCF_003182075.1)	58.6655	58.4625	60.0781	57.6103	55.7781	58.1633	58.0939	58.8591	58.6491	58.6681	58.5279	58.1077	58.5262	58.0543	58.2783	58.9734	55.9403	57.6629	57.109	57.9331	58.3646	58.4741	58.6195	57.6876	60.0567	57.4309	59.2295	55.3888	55.7669	57.5054	56.0709	51.8328	52.3916	52.4222	53.0779	53.0281	52.9047	52.9544	54.8171	55.1768	55.1801	55.2508	55.3112	55.1658	54.7553	55.1904	54.8401	54.9507	54.9638
[truncated: 47 more columns]

## Sheet: All but Peptoniphilaceae
Label 1	Thermincola ferriacetica Z-0001 (GCF_001263415.1)	Thermoanaerobacterium thermosaccharolyticum DSM 571 (GCF_000145615.1)	Thermoanaerobacterium xylanolyticum LX-11 (GCF_000189775.2)	Dethiosulfatibacter aminovorans DSM 17477 (GCF_900142005.1)	Sedimentibacter acidaminivorans DSM 24004 (GCF_017873955.1)	Sedimentibacter hydroxybenzoicus DSM 7310 (GCF_013403245.1)	Sedimentibacter saalensis DSM 13558 (GCF_007830175.1)	Acidilutibacter cellobiosedens JN-28 (GCF_004103715.1)	Sporanaerobacter acetigenes E51 (GCF_025566985.1)	Keratinibaculum paraultunense KD-1 (GCF_016767175.1)	Clostridium ultunense DSM 10521 (GCF_000511955.1)	Tepidimicrobium xylanilyticum DSM 23310 (GCF_900106765.1)	Tissierella simiarum MSJ-40 (GCF_018917865.1)	Tissierella pigra WCA3-693-APC-4 (GCF_009695605.1)	Tissierella praeacuta DSM 18095 (GCF_900128955.1)	Tissierella creatinophila DSM 6911 (GCF_001940565.1)	Gudongella oleilytica W6 (GCF_004101785.1)	Soehngenia longivitae 1933P (GCF_004684055.1)	Andreesenia angusta DSM 1989 (GCF_001855385.1)	Abyssisolibacter fermentans MCWD3 (GCF_001559865.1)	Senegalia massiliensis SIT17 (GCF_900626135.1)	Anaeromonas frigoriresistens KCTC 15985 (GCF_016820655.1)	Anaeromonas gelatinilytica D2Q-14 (GCF_016820635.1)	Proteiniborus ethanoligenes DSM 21650 (GCF_900107485.1)	Gottschalkia acidurici 9a (GCF_000299355.1)	Gottschalkia purinilytica DSM 1384 (GCF_001190785.1)	Caloranaerobacter azorensis DSM 13643 (GCF_900129995.1)	Caloranaerobacter ferrireducens DY22619 (GCF_001730685.1)	Caldisalinibacter kiritimatiensis L21-TH-D2 (GCF_000387765.1)	Thermohalobacter berrensis CTT3 (GCF_003609645.1)	Clostridiisalibacter paucivorans DSM 22131 (GCF_000620125.1)	Dethiothermospora halolimnae SD1 (GCA_037577855.1)	Sporosalibacterium faouarense SOL3f37 (GCF_016765695.1)
Thermincola ferriacetica Z-0001 (GCF_001263415.1)	100	54.9223	54.7988	52.9812	52.7348	52.815	52.7842	53.6839	54.2304	54.1192	53.8139	53.9867	54.2422	53.6166	53.4137	53.2492	53.9163	53.4057	53.8346	53.778	53.5467	53.9518	54.0021	53.8655	54.0388	54.2227	55.516	55.2137	54.9426	54.8961	54.1701	53.9288	53.9699
Thermoanaerobacterium thermosaccharolyticum DSM 571 (GCF_000145615.1)	54.9223	100	86.7126	53.6457	53.6014	53.5116	53.3889	55.7761	55.7968	55.6994	54.9646	56.1029	54.8305	55.1703	54.5406	54.5465	54.6124	54.8974	54.9583	54.7557	54.836	55.1317	55.4458	55.7329	55.5182	56.1755	56.5916	56.6286	56.2936	56.2276	55.9423	55.4381	55.0633
Thermoanaerobacterium xylanolyticum LX-11 (GCF_000189775.2)	54.7988	86.7126	100	53.4725	53.7037	53.6215	53.8064	55.5516	55.6889	55.233	54.7768	54.941	54.9855	54.5061	54.5484	54.2947	54.4145	54.3712	54.6281	55.0081	54.7338	54.9532	54.9905	55.5431	55.6371	55.8702	56.5678	56.5011	56.2377	56.1907	55.3095	55.3244	54.9588
Dethiosulfatibacter aminovorans DSM 17477 (GCF_900142005.1)	52.9812	53.6457	53.4725	100	58.2873	58.0344	57.8678	55.6176	56.5933	55.88	55.5373	55.6406	55.7244	55.898	55.5858	55.7777	55.6053	55.5624	55.8287	56.8815	56.7821	56.9329	56.7146	57.0268	56.0245	56.3911	58.0247	58.1139	58.113	56.796	57.0416	56.4914	56.551
Sedimentibacter acidaminivorans DSM 24004 (GCF_017873955.1)	52.7348	53.6014	53.7037	58.2873	100	70.0412	71.722	56.5289	56.0854	56.3893	55.9987	56.1375	56.0628	56.293	56.1237	55.4442	55.7735	55.8436	55.6599	56.0609	56.074	56.2239	56.4612	57.0993	55.8715	55.7931	57.7083	57.3504	57.4876	56.3432	56.7335	56.3239	56.1769
Sedimentibacter hydroxybenzoicus DSM 7310 (GCF_013403245.1)	52.815	53.5116	53.6215	58.0344	70.0412	100	73.4481	56.4464	55.9812	56.1742	56.0824	56.2816	56.3681	56.7704	56.3944	55.5366	56.1521	56.1216	55.3989	55.5707	55.7713	55.9284	55.9629	56.8508	55.614	55.56	57.035	56.8517	57.5448	56.0103	56.1618	55.7308	56.2441
Sedimentibacter saalensis DSM 13558 (GCF_007830175.1)	52.7842	53.3889	53.8064	57.8678	71.722	73.4481	100	56.5475	56.1037	56.2432	56.2061	56.2216	56.0897	56.1122	56.4081	55.2606	56.014	55.6363	55.4573	56.0529	55.6493	55.786	56.6263	56.2693	55.8968	56.0189	57.0548	57.0382	57.2251	56.2048	56.2681	55.5668	55.9766
Acidilutibacter cellobiosedens JN-28 (GCF_004103715.1)	53.6839	55.7761	55.5516	55.6176	56.5289	56.4464	56.5475	100	65.8812	63.965	63.3424	63.0035	63.8243	62.4973	62.3385	61.0239	59.6772	59.5647	57.3646	58.4581	59.0047	59.1228	59.2919	61.6245	59.3278	60.5034	61.0249	60.8911	60.5757	60.3296	59.9503	59.7402	59.5158
Sporanaerobacter acetigenes E51 (GCF_025566985.1)	54.2304	55.7968	55.6889	56.5933	56.0854	55.9812	56.1037	65.8812	100	67.1756	66.4831	65.2439	66.831	64.319	64.8187	61.1775	60.7721	60.6243	59.1036	59.7353	59.7941	60.1474	60.4206	63.2255	61.0675	61.8915	62.6696	62.9643	62.8252	62.1752	61.1281	61.3928	60.8878
Keratinibaculum paraultunense KD-1 (GCF_016767175.1)	54.1192	55.6994	55.233	55.88	56.3893	56.1742	56.2432	63.965	67.1756	100	73.6331	70.9413	68.2696	65.262	65.8158	62.2659	61.797	61.7694	58.1345	58.9722	59.5383	59.709	59.6927	62.0188	59.5973	60.6045	61.7338	61.6476	61.659	61.0596	60.5658	60.5006	60.3481
Clostridium ultunense DSM 10521 (GCF_000511955.1)	53.8139	54.9646	54.7768	55.5373	55.9987	56.0824	56.2061	63.3424	66.4831	73.6331	100	77.195	69.1282	66.5061	66.3441	63.1283	61.6409	61.1947	58.0508	58.6079	59.4526	59.5133	59.4997	62.0874	59.6663	60.2614	61.5207	61.4706	61.1177	60.6076	60.1324	60.3907	60.4013
Tepidimicrobium xylanilyticum DSM 23310 (GCF_900106765.1)	53.9867	56.1029	54.941	55.6406	56.1375	56.2816	56.2216	63.0035	65.2439	70.9413	77.195	100	67.0842	65.2256	65.4278	61.856	61.3854	61.2902	57.9649	58.531	59.092	59.2836	59.0996	61.7813	59.334	60.2689	61.379	61.5363	60.9743	60.4965	59.7885	59.9096	59.9185
Tissierella simiarum MSJ-40 (GCF_018917865.1)	54.2422	54.8305	54.9855	55.7244	56.0628	56.3681	56.0897	63.8243	66.831	68.2696	69.1282	67.0842	100	70.8813	72.0386	64.3875	63.2443	61.7231	57.9603	58.2916	59.3002	59.8011	59.8181	62.0292	60.7493	61.4354	61.2704	61.61	61.291	60.7147	60.3631	60.0623	60.2005
Tissierella pigra WCA3-693-APC-4 (GCF_009695605.1)	53.6166	55.1703	54.5061	55.898	56.293	56.7704	56.1122	62.4973	64.319	65.262	66.5061	65.2256	70.8813	100	77.6589	65.7822	63.7849	62.6321	57.5428	58.0123	58.8355	59.0325	58.8517	62.1538	59.8185	60.3934	60.4333	60.4235	60.2523	59.7731	59.3831	59.2029	59.4208
Tissierella praeacuta DSM 18095 (GCF_900128955.1)	53.4137	54.5406	54.5484	55.5858	56.1237	56.3944	56.4081	62.3385	64.8187	65.8158	66.3441	65.4278	72.0386	77.6589	100	65.4305	63.9233	62.2572	57.3076	58.264	58.9663	59.337	59.3806	61.8472	59.4663	59.7826	60.5637	60.4333	60.3819	59.8035	58.7749	59.4171	59.3379
Tissierella creatinophila DSM 6911 (GCF_001940565.1)	53.2492	54.5465	54.2947	55.7777	55.4442	55.5366	55.2606	61.0239	61.1775	62.2659	63.1283	61.856	64.3875	65.7822	65.4305	100	61.8402	61.0708	56.79	56.8948	58.2995	57.681	57.7458	59.6632	58.5687	58.3868	58.9429	58.883	58.4195	58.2503	58.4755	57.9526	58.5638
Gudongella oleilytica W6 (GCF_004101785.1)	53.9163	54.6124	54.4145	55.6053	55.7735	56.1521	56.014	59.6772	60.7721	61.797	61.6409	61.3854	63.2443	63.7849	63.9233	61.8402	100	64.7256	56.8273	56.9146	57.3085	57.6781	57.4441	59.2558	57.1434	57.6273	59.2913	59.0721	58.5339	58.1232	57.9425	58.0414	58.0203
Soehngenia longivitae 1933P (GCF_004684055.1)	53.4057	54.8974	54.3712	55.5624	55.8436	56.1216	55.6363	59.5647	60.6243	61.7694	61.1947	61.2902	61.7231	62.6321	62.2572	61.0708	64.7256	100	56.3212	56.7634	57.2688	57.525	57.2961	58.8354	56.96	57.9437	58.7958	58.509	58.1512	57.8141	58.3544	57.9131	58.0412
Andreesenia angusta DSM 1989 (GCF_001855385.1)	53.8346	54.9583	54.6281	55.8287	55.6599	55.3989	55.4573	57.3646	59.1036	58.1345	58.0508	57.9649	57.9603	57.5428	57.3076	56.79	56.8273	56.3212	100	57.5902	57.825	58.2913	58.1661	60.3413	62.3588	63.2635	60.0228	60.163	59.6097	59.3713	58.7611	59.0798	58.8983
Abyssisolibacter fermentans MCWD3 (GCF_001559865.1)	53.778	54.7557	55.0081	56.8815	56.0609	55.5707	56.0529	58.4581	59.7353	58.9722	58.6079	58.531	58.2916	58.0123	58.264	56.8948	56.9146	56.7634	57.5902	100	60.2256	60.8164	61.0728	60.6548	59.3419	59.9516	62.5678	62.5666	62.3553	61.8102	61.5204	61.0148	60.9835
Senegalia massiliensis SIT17 (GCF_900626135.1)	53.5467	54.836	54.7338	56.7821	56.074	55.7713	55.6493	59.0047	59.7941	59.5383	59.4526	59.092	59.3002	58.8355	58.9663	58.2995	57.3085	57.2688	57.825	60.2256	100	72.0658	71.1427	61.298	59.7257	60.2606	62.5353	62.5328	62.6491	62.2226	62.8204	62.1503	62.0031
Anaeromonas frigoriresistens KCTC 15985 (GCF_016820655.1)	53.9518	55.1317	54.9532	56.9329	56.2239	55.9284	55.786	59.1228	60.1474	59.709	59.5133	59.2836	59.8011	59.0325	59.337	57.681	57.6781	57.525	58.2913	60.8164	72.0658	100	76.159	61.9552	60.1442	60.7747	63.5405	63.4305	63.3687	63.1857	63.7681	63.3832	63.0437
Anaeromonas gelatinilytica D2Q-14 (GCF_016820635.1)	54.0021	55.4458	54.9905	56.7146	56.4612	55.9629	56.6263	59.2919	60.4206	59.6927	59.4997	59.0996	59.8181	58.8517	59.3806	57.7458	57.4441	57.2961	58.1661	61.0728	71.1427	76.159	100	61.5961	60.2285	60.4537	63.0843	62.9648	63.1634	63.0601	64.388	62.5602	62.7238
Proteiniborus ethanoligenes DSM 21650 (GCF_900107485.1)	53.8655	55.7329	55.5431	57.0268	57.0993	56.8508	56.2693	61.6245	63.2255	62.0188	62.0874	61.7813	62.0292	62.1538	61.8472	59.6632	59.2558	58.8354	60.3413	60.6548	61.298	61.9552	61.5961	100	63.7343	65.2051	64.7776	65.0776	64.2716	63.7075	62.1849	63.2112	63.6673
Gottschalkia acidurici 9a (GCF_000299355.1)	54.0388	55.5182	55.6371	56.0245	55.8715	55.614	55.8968	59.3278	61.0675	59.5973	59.6663	59.334	60.7493	59.8185	59.4663	58.5687	57.1434	56.96	62.3588	59.3419	59.7257	60.1442	60.2285	63.7343	100	68.4913	62.5665	63.1468	62.3879	61.8203	60.4015	61.4923	61.5819
Gottschalkia purinilytica DSM 1384 (GCF_001190785.1)	54.2227	56.1755	55.8702	56.3911	55.7931	55.56	56.0189	60.5034	61.8915	60.6045	60.2614	60.2689	61.4354	60.3934	59.7826	58.3868	57.6273	57.9437	63.2635	59.9516	60.2606	60.7747	60.4537	65.2051	68.4913	100	64.229	64.4109	63.6538	63.3084	61.7278	62.6404	62.5751
Caloranaerobacter azorensis DSM 13643 (GCF_900129995.1)	55.516	56.5916	56.5678	58.0247	57.7083	57.035	57.0548	61.0249	62.6696	61.7338	61.5207	61.379	61.2704	60.4333	60.5637	58.9429	59.2913	58.7958	60.0228	62.5678	62.5353	63.5405	63.0843	64.7776	62.5665	64.229	100	89.193	67.8358	68.7968	64.0721	64.7247	64.878
Caloranaerobacter ferrireducens DY22619 (GCF_001730685.1)	55.2137	56.6286	56.5011	58.1139	57.3504	56.8517	57.0382	60.8911	62.9643	61.6476	61.4706	61.5363	61.61	60.4235	60.4333	58.883	59.0721	58.509	60.163	62.5666	62.5328	63.4305	62.9648	65.0776	63.1468	64.4109	89.193	100	68.0843	69.0526	63.8618	65.0714	64.9654
Caldisalinibacter kiritimatiensis L21-TH-D2 (GCF_000387765.1)	54.9426	56.2936	56.2377	58.113	57.4876	57.5448	57.2251	60.5757	62.8252	61.659	61.1177	60.9743	61.291	60.2523	60.3819	58.4195	58.5339	58.1512	59.6097	62.3553	62.6491	63.3687	63.1634	64.2716	62.3879	63.6538	67.8358	68.0843	100	68.2348	64.2146	65.2098	65.4887
Thermohalobacter berrensis CTT3 (GCF_003609645.1)	54.8961	56.2276	56.1907	56.796	56.3432	56.0103	56.2048	60.3296	62.1752	61.0596	60.6076	60.4965	60.7147	59.7731	59.8035	58.2503	58.1232	57.8141	59.3713	61.8102	62.2226	63.1857	63.0601	63.7075	61.8203	63.3084	68.7968	69.0526	68.2348	100	64.1215	64.8911	64.7199
Clostridiisalibacter paucivorans DSM 22131 (GCF_000620125.1)	54.1701	55.9423	55.3095	57.0416	56.7335	56.1618	56.2681	59.9503	61.1281	60.5658	60.1324	59.7885	60.3631	59.3831	58.7749	58.4755	57.9425	58.3544	58.7611	61.5204	62.8204	63.7681	64.388	62.1849	60.4015	61.7278	64.0721	63.8618	64.2146	64.1215	100	62.7968	63.2216
Dethiothermospora halolimnae SD1 (GCA_037577855.1)	53.9288	55.4381	55.3244	56.4914	56.3239	55.7308	55.5668	59.7402	61.3928	60.5006	60.3907	59.9096	60.0623	59.2029	59.4171	57.9526	58.0414	57.9131	59.0798	61.0148	62.1503	63.3832	62.5602	63.2112	61.4923	62.6404	64.7247	65.0714	65.2098	64.8911	62.7968	100	66.3873
Sporosalibacterium faouarense SOL3f37 (GCF_016765695.1)	53.9699	55.0633	54.9588	56.551	56.1769	56.2441	55.9766	59.5158	60.8878	60.3481	60.4013	59.9185	60.2005	59.4208	59.3379	58.5638	58.0203	58.0412	58.8983	60.9835	62.0031	63.0437	62.7238	63.6673	61.5819	62.5751	64.878	64.9654	65.4887	64.7199	63.2216	66.3873	100

## Sheet: Peptoniphilaceae
Label 1	Peptoniphilus ovalis MSJ-1 (GCF_018919265.1)	Peptoniphilus lacydonensis EL1 (GCF_900106515.1)	Peptoniphilus harei NCTC13076 (GCF_900454685.1)	Peptoniphilus timonensis JC401 (GCF_000312025.1)	Peptoniphilus vaginalis KhD- 2 (GCF_900176605.1)	Peptoniphilus faecalis AGMB00490 (GCF_012976305.1)	Peptoniphilus senegalensis JC140 (GCF_000321025.1)	Peptoniphilus gorbachii DSM 21461 (GCF_016908115.1)	Peptoniphilus grossensis ph5 (GCF_000311825.1)	Anaerococcus porci WCA-380-WT-2B (GCF_009696575.1)	Anaerococcus hydrogenalis DSM 7454 (GCF_000173355.1)	Anaerococcus vaginalis ATCC 51170 (GCF_000163295.1)	Anaerococcus ihuae Marseille-Q5893 (GCF_928368155.1)	Anaerococcus jeddahensis SB3 (GCF_001182725.1)	Anaerococcus provencensis 9402080 (GCF_000312365.2)	Anaerococcus urinomassiliensis Marseille-P2143T (GCF_900128425.1)	Anaerococcus nagyae DSM 101193 (GCF_017874535.1)	Anaerococcus octavius UMB0119 (GCF_900445265.1)	Anaerococcus marasmi Marseille-P3557 (GCF_900290195.1)	Anaerococcus prevotii DSM 20548 (GCF_000024105.1)	Anaerococcus tetradius ATCC 35098 (GCF_000159095.1)	Anaerococcus vaginimassiliensis Marseille-P4512 (GCF_900626155.1)	Anaerococcus mediterraneensis Marseille-P2765T (GCF_900128415.1)	Anaerococcus degeneri DSM 29674 (GCF_017874475.1)	Anaerococcus lactolyticus ATCC 51172 (GCF_000156575.1)	Aedoeadaptatus acetigenes E51 (GCF_025566985.1)	Aedoeadaptatus coli Marseille-P3761 (GCF_900343085.1)	Aedoeadaptatus pacaensis Kh-D5 (GCF_900088125.1)	Aedoeadaptatus urinae Marseille-P3195T (GCF_900155585.1)	Peptoniphilus ivorii SBH 093 (GCF_030815095.1)	Peptoniphilus nemausensis 1804121828 (GCF_903819165.1)	Helcococcus massiliensis Marseille-P4590 (GCF_900258485.1)	Helcococcus kunzii ATCC 51366 (GCF_000245755.1)	Helcococcus sueciensis DSM 17243 (GCF_000423145.1)	Kallipyga gabonensis GM4 (GCF_001286805.1)	Kallipyga massiliensis (GCF_000311985.1)	Ndongobacter massiliensis Marseille-P3170T (GCF_900120375.1)	Murdochiella massiliensis SIT12 (GCF_900059565.1)	Murdochiella vaginalis Marseille-P2341T (GCF_900119705.1)	Parvimonas micra NTTC11808 (GCF_900637905.1)	Parvimonas micra NTTC11808 (GCF_900637905.1)	Lagierella massiliensis SIT14 (GCF_001407835.1)	Mediannikoviicoccus vaginalis Marseille-Q5883 (GCF_928097925.1)	Miniphocaeibacter halophilus AMB_01 (GCF_016458825.1)	Miniphocaeibacter massiliensis Marseille-P4678 (GCF_900232905.1)	Peptoniphilus lacrimalis DSM 7455 (GCF_000378725.1)	Peptoniphilus raoultii KHD4 (GCF_900099555.1)	Peptoniphilus obesi ph1 (GCF_000311865.1)	Urinicoccus massiliensis FC2 (GCF_900120405.1)
Peptoniphilus ovalis MSJ-1 (GCF_018919265.1)	100	76.1971	76.6112	76.2017	75.1423	76.1481	76.0774	75.9263	76.0121	58.244	57.4514	58.5146	56.5544	57.174	57.6754	57.4418	54.9149	55.6509	55.8256	56.3675	58.4924	57.5708	57.579	59.669	59.0673	58.0738	59.8632	57.915	58.2736	58.7755	57.2805	53.7073	54.2236	53.8084	53.5684	55.0556	55.2044	54.1535	54.2204	55.3574	55.7769	55.9977	60.988	55.4207	55.4597	66.2586	65.1759	63.7434	60.7882
Peptoniphilus lacydonensis EL1 (GCF_900106515.1)	76.1971	100	81.1669	81.4575	80.9596	82.4055	83.0989	82.7043	82.7397	57.415	57.913	57.5202	57.2646	59.9122	61.9134	59.2227	56.2278	58.7318	56.5806	57.4791	56.7678	59.681	57.5286	56.9466	57.4841	59.2866	61.0746	58.3287	58.8065	57.8487	59.9081	54.4239	54.6949	54.244	53.4053	54.0902	54.7832	54.9113	54.1385	54.9505	55.6662	56.8451	59.3145	55.0902	55.4014	66.7608	66.0808	64.4465	61.7978
Peptoniphilus harei NCTC13076 (GCF_900454685.1)	76.6112	81.1669	100	87.7634	90.655	82.6923	84.0822	84.6281	84.603	59.7124	58.0454	59.4781	57.2907	59.5402	58.1999	59.6311	55.8454	57.4691	58.1504	57.6063	59.0509	57.9942	59.7197	59.791	61.3078	60.4852	62.234	58.92	59.0801	59.9488	58.3885	56.114	54.8488	54.323	53.5046	54.1848	54.145	54.0194	54.3408	55.2128	56.1523	56.2894	60.7428	55.2002	55.4513	67.2562	65.3905	64.5436	63.0427
Peptoniphilus timonensis JC401 (GCF_000312025.1)	76.2017	81.4575	87.7634	100	86.593	83.3786	84.2213	84.6833	84.6539	56.7748	57.7615	57.1607	56.9487	57.5837	57.6439	56.9167	55.6714	56.1879	56.0654	57.2193	56.7684	57.808	56.8228	56.6733	56.4532	58.7101	59.5105	57.7328	58.0495	57.8116	57.8674	54.274	54.1092	53.9447	53.6169	54.0419	54.3895	54.4484	54.7707	55.4397	55.7969	57.0543	57.6784	55.6188	55.5198	65.5221	65.2775	62.3021	60.5852
Peptoniphilus vaginalis KhD- 2 (GCF_900176605.1)	75.1423	80.9596	90.655	86.593	100	81.9821	83.4118	83.4457	83.8999	55.5174	55.7658	55.5986	55.6772	58.4975	56.9576	55.4891	55.3078	54.6844	54.7436	55.2018	55.5755	57.332	55.0993	54.9198	56.4999	57.9547	59.2519	57.9619	58.5318	57.2028	59.1879	54.481	53.987	54.1382	53.3952	53.5614	53.9658	53.4864	53.6818	55.3515	56.4129	55.8585	56.2479	55.3551	55.3961	65.1994	66.1749	63.3692	61.2721
Peptoniphilus faecalis AGMB00490 (GCF_012976305.1)	76.1481	82.4055	82.6923	83.3786	81.9821	100	85.5674	86.2584	86.1672	59.3621	57.7223	57.8141	58.0692	57.8336	58.1029	57.6269	56.2138	56.0643	55.9556	56.6896	57.826	58.3182	59.4189	58.5308	58.033	59.0566	59.4884	57.8325	58.5685	57.4989	57.5084	54.2529	54.8443	55.5336	53.4269	54.0505	54.825	54.1382	54.0911	55.6749	56.1594	56.6556	58.8875	55.2555	55.0305	65.9661	65.3909	62.4978	61.2382
Peptoniphilus senegalensis JC140 (GCF_000321025.1)	76.0774	83.0989	84.0822	84.2213	83.4118	85.5674	100	89.3866	89.3903	56.6387	56.4634	57.1584	55.8142	57.5681	56.6759	58.229	55.309	55.8272	56.9447	55.8697	56.6863	56.1507	57.416	58.82	59.623	59.2083	60.0712	58.1572	59.5144	59.2516	58.5084	56.2476	54.0608	53.5232	53.6535	55.8071	55.285	55.4995	56.5454	56.5865	57.3208	56.6832	58.4508	55.5978	55.1155	67.364	65.705	63.3576	61.6841
Peptoniphilus gorbachii DSM 21461 (GCF_016908115.1)	75.9263	82.7043	84.6281	84.6833	83.4457	86.2584	89.3866	100	90.5147	57.4598	58.5377	58.6442	57.8438	61.1043	59.2724	60.052	55.9517	56.7472	57.8556	57.6034	57.3492	58.3974	59.657	59.4214	59.7617	61.0698	60.1593	59.5374	59.9628	57.3509	59.037	56.1808	55.515	54.8126	53.5001	54.8417	54.7647	54.6459	54.2747	55.8688	56.4475	57.1795	59.6552	55.1318	55.019	67.6938	65.765	64.1281	62.438
Peptoniphilus grossensis ph5 (GCF_000311825.1)	76.0121	82.7397	84.603	84.6539	83.8999	86.1672	89.3903	90.5147	100	57.1056	58.5764	59.4433	58.8384	61.9991	60.6305	58.7103	55.7986	57.008	56.8678	57.6959	58.1868	60.4485	59.9529	59.0803	60.3603	60.5196	60.8108	59.3981	60.3186	57.6572	60.8269	54.8565	54.7349	54.4151	53.7117	55.6106	55.2546	54.5328	54.3693	55.892	57.6266	56.5745	60.8732	55.3153	55.5749	67.3419	67.5287	65.4605	63.7251
Anaerococcus porci WCA-380-WT-2B (GCF_009696575.1)	58.244	57.415	59.7124	56.7748	55.5174	59.3621	56.6387	57.4598	57.1056	100	77.294	77.4316	77.3691	77.3977	64.5392	65.0476	64.1572	64.2546	64.9559	65.8522	66.3674	65.4268	65.067	65.5467	64.8777	56.241	58.266	54.5406	54.9134	55.7365	54.3355	54.5814	55.138	55.0018	53.9323	54.6793	54.9439	54.2002	54.3974	54.637	54.7114	54.9124	58.3777	54.6458	54.4558	58.294	54.6886	58.6424	58.7553
Anaerococcus hydrogenalis DSM 7454 (GCF_000173355.1)	57.4514	57.913	58.0454	57.7615	55.7658	57.7223	56.4634	58.5377	58.5764	77.294	100	86.9073	87.5051	87.5281	65.5758	65.9207	64.8856	65.2738	66.8752	67.5136	66.7413	67.0601	66.2526	66.0697	66.0678	56.6495	56.062	55.2739	55.4193	54.5601	55.1842	54.8436	55.5774	55.81	54.6945	55.3719	55.7652	54.8615	54.7483	55.1133	55.3736	56.2698	58.542	54.862	54.873	58.5117	55.5941	57.9733	59.0414
Anaerococcus vaginalis ATCC 51170 (GCF_000163295.1)	58.5146	57.5202	59.4781	57.1607	55.5986	57.8141	57.1584	58.6442	59.4433	77.4316	86.9073	100	89.6004	89.3503	66.0083	66.166	64.5059	64.9956	65.5931	66.1976	66.9648	66.1215	65.6139	66.9683	66.3272	57.6323	58.1105	54.5803	55.5615	56.0562	54.8595	55.1575	55.3654	55.3442	54.4335	55.1789	56.002	55.0358	55.1149	55.5164	56.1979	56.2417	59.396	54.7596	54.6243	59.9577	56.6571	59.6906	60.2246
Anaerococcus ihuae Marseille-Q5893 (GCF_928368155.1)	56.5544	57.2646	57.2907	56.9487	55.6772	58.0692	55.8142	57.8438	58.8384	77.3691	87.5051	89.6004	100	93.6232	65.2593	65.8194	64.5248	64.5053	65.8637	66.6108	66.117	67.3813	66.1063	65.7682	65.1425	57.2593	56.8218	55.4591	55.2488	53.8961	55.946	54.9929	55.373	56.5118	54.5872	55.3206	55.9125	54.8327	54.9237	54.7749	55.0806	56.0011	58.7245	54.5393	54.4667	57.9811	56.1562	58.1472	58.6821
Anaerococcus jeddahensis SB3 (GCF_001182725.1)	57.174	59.9122	59.5402	57.5837	58.4975	57.8336	57.5681	61.1043	61.9991	77.3977	87.5281	89.3503	93.6232	100	66.7674	66.7656	64.2497	64.6695	66.1996	66.1756	67.0334	67.4833	66.709	66.8933	66.7417	59.2611	59.8173	55.6455	56.968	53.9721	58.548	57.0371	56.0771	56.309	54.7353	55.1419	56.2405	55.3397	55.2155	55.1672	56.0261	56.319	60.5155	54.768	54.743	60.3315	58.8696	60.5212	61.7597
Anaerococcus provencensis 9402080 (GCF_000312365.2)	57.6754	61.9134	58.1999	57.6439	56.9576	58.1029	56.6759	59.2724	60.6305	64.5392	65.5758	66.0083	65.2593	66.7674	100	92.5131	75.5434	75.9013	69.2224	69.0725	69.1631	70.5083	67.4819	67.7893	66.7617	57.1561	60.4742	54.4032	55.2719	54.4927	58.943	55.4975	55.0135	55.9562	54.4416	55.1493	55.1977	54.9926	54.442	54.1655	54.8133	55.771	58.8994	54.2393	54.6073	58.0003	57.055	61.0151	60.1399
Anaerococcus urinomassiliensis Marseille-P2143T (GCF_900128425.1)	57.4418	59.2227	59.6311	56.9167	55.4891	57.6269	58.229	60.052	58.7103	65.0476	65.9207	66.166	65.8194	66.7656	92.5131	100	75.6835	75.6087	69.1017	68.7829	68.7728	68.9786	67.6467	67.8083	67.6776	58.0238	59.0836	54.5636	55.2001	55.3148	56.4862	56.8096	56.6855	55.9961	54.5421	55.2898	54.7724	55.5354	54.7229	55.1971	55.1019	55.7021	59.5099	54.3685	54.5865	60.1427	55.3368	59.1103	60.4161
Anaerococcus nagyae DSM 101193 (GCF_017874535.1)	54.9149	56.2278	55.8454	55.6714	55.3078	56.2138	55.309	55.9517	55.7986	64.1572	64.8856	64.5059	64.5248	64.2497	75.5434	75.6835	100	77.8877	68.1895	68.1545	67.6395	68.1373	66.1595	65.8348	65.619	54.0432	54.2059	53.8404	53.8839	53.2383	53.774	54.6345	54.5198	54.8234	53.9068	53.935	54.3224	54.1699	54.198	54.0843	54.0155	54.7847	55.0281	54.3458	54.421	55.0873	54.3413	55.1988	55.0251
Anaerococcus octavius UMB0119 (GCF_900445265.1)	55.6509	58.7318	57.4691	56.1879	54.6844	56.0643	55.8272	56.7472	57.008	64.2546	65.2738	64.9956	64.5053	64.6695	75.9013	75.6087	77.8877	100	68.5149	68.3881	67.9344	68.7095	66.8032	66.7093	66.5125	56.6767	56.7258	54.5039	54.8735	55.275	54.3582	54.4728	53.9479	54.5203	53.9113	54.1848	54.5272	54.6203	54.5032	54.4177	54.7657	55.0394	56.7942	54.3902	54.1054	57.3413	54.0782	56.8093	56.6705
Anaerococcus marasmi Marseille-P3557 (GCF_900290195.1)	55.8256	56.5806	58.1504	56.0654	54.7436	55.9556	56.9447	57.8556	56.8678	64.9559	66.8752	65.5931	65.8637	66.1996	69.2224	69.1017	68.1895	68.5149	100	94.4326	80.864	80.0881	70.2391	70.2818	70.2117	57.0143	56.9383	54.7821	54.9902	53.9559	56.735	55.8009	55.2804	54.869	54.3509	54.9426	56.0223	54.2542	54.188	54.6772	55.0198	55.3379	56.8588	54.1446	54.1607	57.9925	54.4575	56.4694	58.502
Anaerococcus prevotii DSM 20548 (GCF_000024105.1)	56.3675	57.4791	57.6063	57.2193	55.2018	56.6896	55.8697	57.6034	57.6959	65.8522	67.5136	66.1976	66.6108	66.1756	69.0725	68.7829	68.1545	68.3881	94.4326	100	81.1867	80.1343	70.2431	69.7931	69.8559	56.8035	56.562	54.7444	54.9971	54.2495	55.0026	54.4691	55.2961	55.5203	54.1981	54.9029	55.8542	54.3701	54.2577	54.5396	54.8275	55.455	57.9178	54.2999	54.0609	57.374	54.421	57.437	57.8673
Anaerococcus tetradius ATCC 35098 (GCF_000159095.1)	58.4924	56.7678	59.0509	56.7684	55.5755	57.826	56.6863	57.3492	58.1868	66.3674	66.7413	66.9648	66.117	67.0334	69.1631	68.7728	67.6395	67.9344	80.864	81.1867	100	78.8684	69.9149	70.5054	71.3532	56.8429	58.4726	54.3457	56.0299	55.7379	55.4185	54.1273	54.744	55.2458	54.1298	54.7445	55.9051	54.0708	54.1821	54.9925	55.9734	55.2915	60.0046	54.1951	53.9484	59.9675	56.0114	58.6582	61.2985
Anaerococcus vaginimassiliensis Marseille-P4512 (GCF_900626155.1)	57.5708	59.681	57.9942	57.808	57.332	58.3182	56.1507	58.3974	60.4485	65.4268	67.0601	66.1215	67.3813	67.4833	70.5083	68.9786	68.1373	68.7095	80.0881	80.1343	78.8684	100	70.8705	70.099	69.9528	56.4148	59.7074	54.765	55.5119	53.9936	58.3032	54.7573	55.4188	56.2092	54.3842	55.3233	55.3056	54.0321	54.0724	54.4245	55.1507	55.4535	58.5539	54.305	54.3411	58.4616	57.6432	59.9983	61.7921
Anaerococcus mediterraneensis Marseille-P2765T (GCF_900128415.1)	57.579	57.5286	59.7197	56.8228	55.0993	59.4189	57.416	59.657	59.9529	65.067	66.2526	65.6139	66.1063	66.709	67.4819	67.6467	66.1595	66.8032	70.2391	70.2431	69.9149	70.8705	100	78.3503	78.1084	59.0447	58.5063	56.3307	56.9382	54.1925	56.3683	56.3076	55.947	56.7416	54.0563	55.4698	54.952	54.571	54.3989	54.6654	56.2581	55.2634	61.2285	53.8469	53.9561	59.8082	55.7437	58.8597	60.7521
Anaerococcus degeneri DSM 29674 (GCF_017874475.1)	59.669	56.9466	59.791	56.6733	54.9198	58.5308	58.82	59.4214	59.0803	65.5467	66.0697	66.9683	65.7682	66.8933	67.7893	67.8083	65.8348	66.7093	70.2818	69.7931	70.5054	70.099	78.3503	100	87.4479	57.3426	59.4655	55.5694	57.4297	55.5786	56.0502	55.9777	55.5944	55.311	54.1807	56.8495	57.1002	54.9901	55.9954	56.5229	59.7963	55.1208	61.3413	54.1616	54.4294	62.4597	56.5144	60.1811	61.6192
Anaerococcus lactolyticus ATCC 51172 (GCF_000156575.1)	59.0673	57.4841	61.3078	56.4532	56.4999	58.033	59.623	59.7617	60.3603	64.8777	66.0678	66.3272	65.1425	66.7417	66.7617	67.6776	65.619	66.5125	70.2117	69.8559	71.3532	69.9528	78.1084	87.4479	100	58.3257	58.9823	56.5853	58.3992	56.1038	56.7426	56.0651	55.9832	55.8416	54.4286	56.32	56.5712	55.3555	55.4175	56.0251	56.7337	56.1744	61.5376	54.137	54.1567	63.5174	56.9111	61.0398	63.8887
Aedoeadaptatus acetigenes E51 (GCF_025566985.1)	58.0738	59.2866	60.4852	58.7101	57.9547	59.0566	59.2083	61.0698	60.5196	56.241	56.6495	57.6323	57.2593	59.2611	57.1561	58.0238	54.0432	56.6767	57.0143	56.8035	56.8429	56.4148	59.0447	57.3426	58.3257	100	95.9774	86.4775	86.3218	69.9079	74.7236	55.831	54.0092	54.1022	53.2965	54.958	55.6606	54.0644	54.3601	55.0096	56.1476	55.4028	58.3644	54.3065	54.3068	60.2852	58.4673	60.1519	61.2977
Aedoeadaptatus coli Marseille-P3761 (GCF_900343085.1)	59.8632	61.0746	62.234	59.5105	59.2519	59.4884	60.0712	60.1593	60.8108	58.266	56.062	58.1105	56.8218	59.8173	60.4742	59.0836	54.2059	56.7258	56.9383	56.562	58.4726	59.7074	58.5063	59.4655	58.9823	95.9774	100	86.4115	85.6448	70.9773	75.4061	56.3357	53.6797	53.5411	53.344	53.8846	54.6592	54.129	53.9809	54.4077	55.6512	54.7769	59.7066	54.3825	54.7839	60.9999	59.679	63.5729	63.4255
Aedoeadaptatus pacaensis Kh-D5 (GCF_900088125.1)	57.915	58.3287	58.92	57.7328	57.9619	57.8325	58.1572	59.5374	59.3981	54.5406	55.2739	54.5803	55.4591	55.6455	54.4032	54.5636	53.8404	54.5039	54.7821	54.7444	54.3457	54.765	56.3307	55.5694	56.5853	86.4775	86.4115	100	93.527	69.8381	74.0384	53.8921	53.9394	53.7401	53.2422	55.6024	55.4643	53.8988	54.3109	54.5466	54.083	54.8886	57.3336	53.9823	54.4701	58.6591	58.004	58.8386	59.8859
Aedoeadaptatus urinae Marseille-P3195T (GCF_900155585.1)	58.2736	58.8065	59.0801	58.0495	58.5318	58.5685	59.5144	59.9628	60.3186	54.9134	55.4193	55.5615	55.2488	56.968	55.2719	55.2001	53.8839	54.8735	54.9902	54.9971	56.0299	55.5119	56.9382	57.4297	58.3992	86.3218	85.6448	93.527	100	69.7791	73.8553	53.8246	53.6247	53.5257	53.3157	56.7419	57.4816	55.6417	55.3631	55.7711	56.5854	55.2846	57.6924	54.1345	54.4253	60.8546	58.7576	59.6198	61.3069
Peptoniphilus ivorii SBH 093 (GCF_030815095.1)	58.7755	57.8487	59.9488	57.8116	57.2028	57.4989	59.2516	57.3509	57.6572	55.7365	54.5601	56.0562	53.8961	53.9721	54.4927	55.3148	53.2383	55.275	53.9559	54.2495	55.7379	53.9936	54.1925	55.5786	56.1038	69.9079	70.9773	69.8381	69.7791	100	69.7061	53.02	53.9388	53.8869	52.3149	52.5308	54.126	52.895	52.6505	54.3367	55.0387	54.4285	56.889	54.1201	54.3175	59.0049	57.1701	58.9677	59.6787
Peptoniphilus nemausensis 1804121828 (GCF_903819165.1)	57.2805	59.9081	58.3885	57.8674	59.1879	57.5084	58.5084	59.037	60.8269	54.3355	55.1842	54.8595	55.946	58.548	58.943	56.4862	53.774	54.3582	56.735	55.0026	55.4185	58.3032	56.3683	56.0502	56.7426	74.7236	75.4061	74.0384	73.8553	69.7061	100	55.7754	53.5383	54.048	52.7474	53.4833	53.8417	53.5378	53.0514	54.0615	54.9192	54.6374	56.1224	54.1901	54.6551	58.6227	59.2957	60.4649	62.1122
Helcococcus massiliensis Marseille-P4590 (GCF_900258485.1)	53.7073	54.4239	56.114	54.274	54.481	54.2529	56.2476	56.1808	54.8565	54.5814	54.8436	55.1575	54.9929	57.0371	55.4975	56.8096	54.6345	54.4728	55.8009	54.4691	54.1273	54.7573	56.3076	55.9777	56.0651	55.831	56.3357	53.8921	53.8246	53.02	55.7754	100	65.3537	67.7555	54.807	54.7126	54.6884	54.5559	54.7066	54.3029	54.8009	55.0827	55.512	55.1389	55.1232	55.967	54.5981	54.8674	56.0383
Helcococcus kunzii ATCC 51366 (GCF_000245755.1)	54.2236	54.6949	54.8488	54.1092	53.987	54.8443	54.0608	55.515	54.7349	55.138	55.5774	55.3654	55.373	56.0771	55.0135	56.6855	54.5198	53.9479	55.2804	55.2961	54.744	55.4188	55.947	55.5944	55.9832	54.0092	53.6797	53.9394	53.6247	53.9388	53.5383	65.3537	100	67.432	54.3918	54.7935	54.9859	54.5181	54.3562	54.4007	55.228	55.1721	56.4783	54.7966	54.9621	55.0095	53.5526	54.7902	54.7777
Helcococcus sueciensis DSM 17243 (GCF_000423145.1)	53.8084	54.244	54.323	53.9447	54.1382	55.5336	53.5232	54.8126	54.4151	55.0018	55.81	55.3442	56.5118	56.309	55.9562	55.9961	54.8234	54.5203	54.869	55.5203	55.2458	56.2092	56.7416	55.311	55.8416	54.1022	53.5411	53.7401	53.5257	53.8869	54.048	67.7555	67.432	100	54.7409	55.0586	54.9343	54.9671	54.913	54.9792	54.7162	55.5226	56.7093	55.0422	54.9369	54.3531	54.1555	54.7579	53.9001
Kallipyga gabonensis GM4 (GCF_001286805.1)	53.5684	53.4053	53.5046	53.6169	53.3952	53.4269	53.6535	53.5001	53.7117	53.9323	54.6945	54.4335	54.5872	54.7353	54.4416	54.5421	53.9068	53.9113	54.3509	54.1981	54.1298	54.3842	54.0563	54.1807	54.4286	53.2965	53.344	53.2422	53.3157	52.3149	52.7474	54.807	54.3918	54.7409	100	90.1	61.7059	60.542	61.0694	53.4049	54.0124	53.8299	54.2887	53.931	53.7677	53.1669	53.466	53.9143	53.882
Kallipyga massiliensis (GCF_000311985.1)	55.0556	54.0902	54.1848	54.0419	53.5614	54.0505	55.8071	54.8417	55.6106	54.6793	55.3719	55.1789	55.3206	55.1419	55.1493	55.2898	53.935	54.1848	54.9426	54.9029	54.7445	55.3233	55.4698	56.8495	56.32	54.958	53.8846	55.6024	56.7419	52.5308	53.4833	54.7126	54.7935	55.0586	90.1	100	62.6298	61.141	62.3861	55.2231	55.0292	54.3077	55.7146	53.5875	53.7965	56.2775	54.0473	55.3228	56.2282
Ndongobacter massiliensis Marseille-P3170T (GCF_900120375.1)	55.2044	54.7832	54.145	54.3895	53.9658	54.825	55.285	54.7647	55.2546	54.9439	55.7652	56.002	55.9125	56.2405	55.1977	54.7724	54.3224	54.5272	56.0223	55.8542	55.9051	55.3056	54.952	57.1002	56.5712	55.6606	54.6592	55.4643	57.4816	54.126	53.8417	54.6884	54.9859	54.9343	61.7059	62.6298	100	61.015	62.5138	56.3629	55.7455	55.1356	56.3158	54.6198	54.7001	56.2461	55.0201	55.1635	55.7202
Murdochiella massiliensis SIT12 (GCF_900059565.1)	54.1535	54.9113	54.0194	54.4484	53.4864	54.1382	55.4995	54.6459	54.5328	54.2002	54.8615	55.0358	54.8327	55.3397	54.9926	55.5354	54.1699	54.6203	54.2542	54.3701	54.0708	54.0321	54.571	54.9901	55.3555	54.0644	54.129	53.8988	55.6417	52.895	53.5378	54.5559	54.5181	54.9671	60.542	61.141	61.015	100	88.4922	55.4461	54.4432	53.8889	54.9916	54.0769	53.9486	55.8709	53.5923	54.6742	53.8811
Murdochiella vaginalis Marseille-P2341T (GCF_900119705.1)	54.2204	54.1385	54.3408	54.7707	53.6818	54.0911	56.5454	54.2747	54.3693	54.3974	54.7483	55.1149	54.9237	55.2155	54.442	54.7229	54.198	54.5032	54.188	54.2577	54.1821	54.0724	54.3989	55.9954	55.4175	54.3601	53.9809	54.3109	55.3631	52.6505	53.0514	54.7066	54.3562	54.913	61.0694	62.3861	62.5138	88.4922	100	55.4932	54.8755	53.9571	54.2219	53.7317	54.0205	55.1633	53.7463	53.9269	53.8476
Parvimonas micra NTTC11808 (GCF_900637905.1)	55.3574	54.9505	55.2128	55.4397	55.3515	55.6749	56.5865	55.8688	55.892	54.637	55.1133	55.5164	54.7749	55.1672	54.1655	55.1971	54.0843	54.4177	54.6772	54.5396	54.9925	54.4245	54.6654	56.5229	56.0251	55.0096	54.4077	54.5466	55.7711	54.3367	54.0615	54.3029	54.4007	54.9792	53.4049	55.2231	56.3629	55.4461	55.4932	100	87.7238	57.8514	58.1535	57.8855	58.3207	56.3961	55.3173	55.4022	55.8166
Parvimonas micra NTTC11808 (GCF_900637905.1)	55.7769	55.6662	56.1523	55.7969	56.4129	56.1594	57.3208	56.4475	57.6266	54.7114	55.3736	56.1979	55.0806	56.0261	54.8133	55.1019	54.0155	54.7657	55.0198	54.8275	55.9734	55.1507	56.2581	59.7963	56.7337	56.1476	55.6512	54.083	56.5854	55.0387	54.9192	54.8009	55.228	54.7162	54.0124	55.0292	55.7455	54.4432	54.8755	87.7238	100	58.1009	58.7097	58.1292	58.618	57.2789	56.9341	56.2863	57.7798
Lagierella massiliensis SIT14 (GCF_001407835.1)	55.9977	56.8451	56.2894	57.0543	55.8585	56.6556	56.6832	57.1795	56.5745	54.9124	56.2698	56.2417	56.0011	56.319	55.771	55.7021	54.7847	55.0394	55.3379	55.455	55.2915	55.4535	55.2634	55.1208	56.1744	55.4028	54.7769	54.8886	55.2846	54.4285	54.6374	55.0827	55.1721	55.5226	53.8299	54.3077	55.1356	53.8889	53.9571	57.8514	58.1009	100	89.5192	64.1068	63.3301	56.0407	56.0139	56.2305	55.8373
Mediannikoviicoccus vaginalis Marseille-Q5883 (GCF_928097925.1)	60.988	59.3145	60.7428	57.6784	56.2479	58.8875	58.4508	59.6552	60.8732	58.3777	58.542	59.396	58.7245	60.5155	58.8994	59.5099	55.0281	56.7942	56.8588	57.9178	60.0046	58.5539	61.2285	61.3413	61.5376	58.3644	59.7066	57.3336	57.6924	56.889	56.1224	55.512	56.4783	56.7093	54.2887	55.7146	56.3158	54.9916	54.2219	58.1535	58.7097	89.5192	100	64.0355	63.6607	61.6039	57.1142	61.8028	62.0472
Miniphocaeibacter halophilus AMB_01 (GCF_016458825.1)	55.4207	55.0902	55.2002	55.6188	55.3551	55.2555	55.5978	55.1318	55.3153	54.6458	54.862	54.7596	54.5393	54.768	54.2393	54.3685	54.3458	54.3902	54.1446	54.2999	54.1951	54.305	53.8469	54.1616	54.137	54.3065	54.3825	53.9823	54.1345	54.1201	54.1901	55.1389	54.7966	55.0422	53.931	53.5875	54.6198	54.0769	53.7317	57.8855	58.1292	64.1068	64.0355	100	73.4643	54.9091	55.062	54.8422	54.9979
Miniphocaeibacter massiliensis Marseille-P4678 (GCF_900232905.1)	55.4597	55.4014	55.4513	55.5198	55.3961	55.0305	55.1155	55.019	55.5749	54.4558	54.873	54.6243	54.4667	54.743	54.6073	54.5865	54.421	54.1054	54.1607	54.0609	53.9484	54.3411	53.9561	54.4294	54.1567	54.3068	54.7839	54.4701	54.4253	54.3175	54.6551	55.1232	54.9621	54.9369	53.7677	53.7965	54.7001	53.9486	54.0205	58.3207	58.618	63.3301	63.6607	73.4643	100	54.605	55.2953	55.2604	55.1933
Peptoniphilus lacrimalis DSM 7455 (GCF_000378725.1)	66.2586	66.7608	67.2562	65.5221	65.1994	65.9661	67.364	67.6938	67.3419	58.294	58.5117	59.9577	57.9811	60.3315	58.0003	60.1427	55.0873	57.3413	57.9925	57.374	59.9675	58.4616	59.8082	62.4597	63.5174	60.2852	60.9999	58.6591	60.8546	59.0049	58.6227	55.967	55.0095	54.3531	53.1669	56.2775	56.2461	55.8709	55.1633	56.3961	57.2789	56.0407	61.6039	54.9091	54.605	100	72.529	64.3478	63.4784
Peptoniphilus raoultii KHD4 (GCF_900099555.1)	65.1759	66.0808	65.3905	65.2775	66.1749	65.3909	65.705	65.765	67.5287	54.6886	55.5941	56.6571	56.1562	58.8696	57.055	55.3368	54.3413	54.0782	54.4575	54.421	56.0114	57.6432	55.7437	56.5144	56.9111	58.4673	59.679	58.004	58.7576	57.1701	59.2957	54.5981	53.5526	54.1555	53.466	54.0473	55.0201	53.5923	53.7463	55.3173	56.9341	56.0139	57.1142	55.062	55.2953	72.529	100	63.1465	61.7597
Peptoniphilus obesi ph1 (GCF_000311865.1)	63.7434	64.4465	64.5436	62.3021	63.3692	62.4978	63.3576	64.1281	65.4605	58.6424	57.9733	59.6906	58.1472	60.5212	61.0151	59.1103	55.1988	56.8093	56.4694	57.437	58.6582	59.9983	58.8597	60.1811	61.0398	60.1519	63.5729	58.8386	59.6198	58.9677	60.4649	54.8674	54.7902	54.7579	53.9143	55.3228	55.1635	54.6742	53.9269	55.4022	56.2863	56.2305	61.8028	54.8422	55.2604	64.3478	63.1465	100	64.1325
Urinicoccus massiliensis FC2 (GCF_900120405.1)	60.7882	61.7978	63.0427	60.5852	61.2721	61.2382	61.6841	62.438	63.7251	58.7553	59.0414	60.2246	58.6821	61.7597	60.1399	60.4161	55.0251	56.6705	58.502	57.8673	61.2985	61.7921	60.7521	61.6192	63.8887	61.2977	63.4255	59.8859	61.3069	59.6787	62.1122	56.0383	54.7777	53.9001	53.882	56.2282	55.7202	53.8811	53.8476	55.8166	57.7798	55.8373	62.0472	54.9979	55.1933	63.4784	61.7597	64.1325	100
Peptoniphilus duerdenii ATCC BAA-1640 (GCF_000146345.1)	62.8757	63.6441	65.0299	62.067	63.3417	62.6666	63.3524	64.0634	65.1377	58.7288	59.4274	60.5496	60.3063	62.4234	60.2374	60.5372	55.733	57.2298	58.1334	58.5655	60.6605	60.8973	61.203	61.3009	62.7806	60.6399	62.2857	59.3742	60.0548	59.3351	60.529	56.2371	55.1662	55.4415	53.4384	54.3901	55.8565	54.2175	54.2895	55.9126	57.511	57.4178	62.2069	55.5448	55.2663	64.625	62.9779	65.0026	65.7965
Peptoniphilus koenoeneniae DSM 22616 (GCF_030812875.1)	63.0684	63.5676	63.9386	62.7662	62.5013	63.4355	63.4163	64.7208	65.4475	57.0182	58.987	59.0204	58.6361	60.062	57.9779	58.7959	54.9753	56.0815	56.529	58.3385	58.7929	58.5025	60.4677	60.6604	62.1881	60.3998	59.3825	60.483	60.9575	57.3019	58.2695	54.1501	55.2236	53.9868	53.4241	55.8149	56.8237	55.7351	55.8607	56.6865	57.6748	56.2495	60.7161	55.3832	55.0982	64.6847	61.8929	63.2497	63.9397
Peptoniphilus asaccharolyticus DSM 20463 (GCF_900176115.1)	62.6607	62.2015	62.3155	61.9331	62.5288	61.4739	62.8976	61.7605	62.8471	57.0001	56.1167	58.2484	56.4369	58.1987	57.5931	57.2979	54.7691	55.5888	55.1081	55.4197	57.8367	56.6689	56.0681	59.5928	58.995	58.6483	60.2644	57.7874	58.7633	59.1036	58.5795	53.5101	54.2164	54.557	53.6286	55.8601	55.8751	54.7937	55.5776	56.4379	57.5134	56.184	59.4113	55.3274	55.3898	62.6116	62.1273	64.8457	61.5422
Peptoniphilus indolicus ATCC 29427 (GCF_000227315.1)	61.548	61.4914	61.6185	61.5607	61.3016	61.3707	62.1335	61.8257	61.6412	55.594	55.2403	56.6557	55.9299	56.5326	55.8471	56.3834	55.259	54.7931	54.9605	55.0803	55.3208	55.2293	55.4048	57.1044	56.8076	58.7046	58.1006	57.8488	59.4676	57.6318	57.9897	54.391	54.8382	54.4103	53.6383	55.5674	55.5164	55.3987	55.8785	56.991	57.1412	55.6941	56.7141	55.5552	55.4772	61.53	60.9951	63.1168	59.2972
Anaerosphaera aminiphila DSM 21120 (GCF_900129925.1)	62.0449	61.9758	62.4689	62.7581	61.407	62.091	61.5247	62.0369	62.3446	55.249	55.4134	55.2775	55.1261	55.5129	55.4976	55.8618	54.4652	55.4698	54.6035	55.1351	55.481	55.4235	55.0691	55.1349	55.0782	58.5525	58.661	57.4388	57.5697	57.7763	57.2755	53.5523	53.3609	53.7509	53.553	53.5121	53.7905	54.298	54.0811	55.0801	55.2497	55.4525	56.3623	56.5556	56.0824	61.6376	61.0973	64.0175	59.0805
Anaerosphaera multitolerans GS7-6-2 (GCF_004006535.1)	61.6166	61.7433	62.3292	62.4407	61.1144	61.8829	61.4746	61.7679	61.8335	55.3375	55.9917	55.5253	55.6956	55.6695	55.6996	55.8189	54.2857	55.1223	54.8877	55.4499	55.505	55.6225	55.6062	55.4655	55.0854	58.6129	58.6478	57.4613	57.5292	57.5052	57.4481	54.0916	53.7103	54.1742	53.6933	53.4855	53.9665	54.145	54.1619	55.1042	55.7638	55.5343	56.6564	57.2526	56.3769	61.5454	61.013	63.6956	58.9828
Peptoniphilus mikwangii ChDC B134 (GCF_000468535.1)	61.9416	62.1569	62.1647	62.4837	61.6141	61.9494	62.1159	61.9587	62.201	54.2545	55.0526	54.7633	54.8087	54.8119	54.3771	54.892	54.5418	54.3158	53.8739	54.1021	54.1706	54.2061	54.3229	54.4107	54.4449	57.9312	57.632	58.0181	57.8666	57.946	57.8419	53.7202	53.7392	54.2352	53.642	54.1144	54.2903	53.9015	54.0082	56.5565	55.9775	55.9671	56.4722	55.6313	55.4512	61.6111	61.7676	64.7843	59.0416
Peptoniphilus stercorisuis DSM 27563 (GCF_017874395.1)	61.7623	61.8728	61.9308	62.0875	61.5965	61.7656	61.9994	61.8934	61.6618	54.6157	54.9605	54.7441	54.4719	54.6387	54.0325	54.4943	54.4886	54.3023	54.3714	54.4466	54.0423	54.3184	54.5332	54.0503	54.127	57.8001	58.0484	58.0584	57.7751	58.1697	58.0257	53.506	53.5565	53.8208	53.7796	53.6001	54.2301	53.5274	53.6652	54.8935	55.2369	55.2755	55.2829	55.6395	55.6984	61.3242	61.2112	63.0279	58.5928
Fenollaria massiliensis 9401234 (GCF_000312505.2)	55.3161	57.7971	56.8225	55.5207	56.9972	56.6603	57.209	57.7545	57.5789	54.4201	55.5329	55.4076	54.7174	57.8277	56.0659	55.8511	53.4071	52.9281	55.5899	54.2337	56.3668	56.0435	58.0091	58.836	57.749	57.1076	57.17	55.941	56.4506	54.5018	58.1381	55.8746	54.9002	54.3665	52.725	54.0132	54.3908	53.6419	54.0424	54.831	56.3043	56.5717	58.0816	54.41	54.8423	59.1171	57.3969	57.8667	59.041
Fenollaria timonensis GD5 (GCF_001457835.1)	58.2046	56.8466	58.194	55.5678	55.3039	56.0944	58.0939	56.3522	56.4751	56.3642	55.3748	56.9336	54.781	54.6186	55.9473	56.7679	53.2124	54.0961	54.3407	54.4747	56.021	53.9393	54.3877	56.8975	56.919	55.2919	57.5257	55.2051	54.8637	57.2831	55.6668	53.6918	54.1465	53.953	52.2994	53.7181	53.7637	53.6324	53.4047	54.9122	54.4343	56.0728	59.402	54.7155	54.796	57.6106	55.0705	58.6836	57.813
Ezakiella massiliensis Marseille-P2951T (GCF_900120165.1)	59.0878	57.8843	59.6878	57.8841	54.9964	58.4432	57.1564	57.8759	57.593	57.0317	56.9239	57.9926	57.8998	57.1431	58.0951	56.7539	52.9293	56.0713	55.4514	56.8579	58.7763	58.8625	58.382	60.2549	59.9423	57.2872	60.1926	55.7157	55.7609	56.3931	54.7277	53.3009	53.6904	54.5248	52.7993	54.1232	54.0836	52.9317	53.3768	55.447	55.3846	56.1559	60.1556	54.2695	54.7317	60.0281	55.8671	59.7702	59.6197
Ezakiella peruensis M6.X2 (GCF_900215725.1)	56.0863	56.5157	56.9511	57.7184	54.875	57.2616	55.1527	57.0302	56.6398	55.1467	55.1559	56.1576	56.0181	56.3547	56.1158	55.3445	53.0423	55.2938	54.7291	55.3171	55.7397	56.2836	56.2522	56.569	55.6931	56.5231	56.8981	54.3077	54.3647	54.341	53.9195	53.3519	53.2266	53.8923	52.0865	52.7785	53.2957	52.7333	53.0264	55.2882	54.6508	55.9407	57.3651	54.2539	54.862	56.7086	55.0219	56.7595	56.0036
Ezakiella coagulans DSM 20705 (GCF_003096635.1)	57.6001	56.1325	59.8998	55.2319	55.5331	55.1645	59.7099	57.9741	57.7576	55.5738	55.3814	57.9932	54.5244	56.574	56.2889	57.3636	53.2361	54.7517	55.9186	55.1681	58.0592	54.8008	57.0501	60.0301	60.087	57.2145	58.7557	55.0721	55.888	59.0381	55.9017	54.9798	54.1215	53.8738	52.1132	53.9255	55.293	52.7863	52.8783	55.3872	56.1968	55.7524	58.82	53.842	54.492	60.5871	56.9864	59.3388	60.6626
Finegoldia magna DSM 20470 (GCF_003182075.1)	58.6655	58.4625	60.0781	57.6103	55.7781	58.1633	58.0939	58.8591	58.6491	58.6681	58.5279	58.1077	58.5262	58.0543	58.2783	58.9734	55.9403	57.6629	57.109	57.9331	58.3646	58.4741	58.6195	57.6876	60.0567	57.4309	59.2295	55.3888	55.7669	57.5054	56.0709	55.4444	55.9274	56.4429	53.4859	54.1263	54.9312	54.5856	54.3505	57.408	57.4018	59.6041	62.2757	58.8971	58.6805	61.899	55.7606	60.1826	60.7363
[truncated: 14 more columns]

## Sheet: Accepted Thermohalobacteracea
Label 1	Senegalia massiliensis SIT17 (GCF_900626135.1)	Caloranaerobacter azorensis DSM 13643 (GCF_900129995.1)	Caloranaerobacter ferrireducens DY22619 (GCF_001730685.1)	Caldisalinibacter kiritimatiensis L21-TH-D2 (GCF_000387765.1)	Thermohalobacter berrensis CTT3 (GCF_003609645.1)	Clostridiisalibacter paucivorans DSM 22131 (GCF_000620125.1)	Dethiothermospora halolimnae SD1 (GCA_037577855.1)	Sporosalibacterium faouarense SOL3f37 (GCF_016765695.1)
Senegalia massiliensis SIT17 (GCF_900626135.1)		62.5353	62.5328	62.6491	62.2226	62.8204	62.1503	62.0031
Caloranaerobacter azorensis DSM 13643 (GCF_900129995.1)	62.5353		89.193	67.8358	68.7968	64.0721	64.7247	64.878
Caloranaerobacter ferrireducens DY22619 (GCF_001730685.1)	62.5328	89.193		68.0843	69.0526	63.8618	65.0714	64.9654
Caldisalinibacter kiritimatiensis L21-TH-D2 (GCF_000387765.1)	62.6491	67.8358	68.0843		68.2348	64.2146	65.2098	65.4887
Thermohalobacter berrensis CTT3 (GCF_003609645.1)	62.2226	68.7968	69.0526	68.2348		64.1215	64.8911	64.7199
Clostridiisalibacter paucivorans DSM 22131 (GCF_000620125.1)	62.8204	64.0721	63.8618	64.2146	64.1215		62.7968	63.2216
Dethiothermospora halolimnae SD1 (GCA_037577855.1)	62.1503	64.7247	65.0714	65.2098	64.8911	62.7968		66.3873
Sporosalibacterium faouarense SOL3f37 (GCF_016765695.1)	62.0031	64.878	64.9654	65.4887	64.7199	63.2216	66.3873
	Max	Min	Mean
	89.193	62.0031	65.5977
Read me: Blank green cells are values of 100 (as this is the AAI of the strain compared to itself) but were removed to better reflect the maximum, minimum, and mean AAI values within the assemblage.

## Sheet: Thermo with Anaeromonas
Label 1	Senegalia massiliensis SIT17 (GCF_900626135.1)	Anaeromonas frigoriresistens KCTC 15985 (GCF_016820655.1)	Anaeromonas gelatinilytica D2Q-14 (GCF_016820635.1)	Caloranaerobacter azorensis DSM 13643 (GCF_900129995.1)	Caloranaerobacter ferrireducens DY22619 (GCF_001730685.1)	Caldisalinibacter kiritimatiensis L21-TH-D2 (GCF_000387765.1)	Thermohalobacter berrensis CTT3 (GCF_003609645.1)	Clostridiisalibacter paucivorans DSM 22131 (GCF_000620125.1)	Dethiothermospora halolimnae SD1 (GCA_037577855.1)	Sporosalibacterium faouarense SOL3f37 (GCF_016765695.1)
Senegalia massiliensis SIT17 (GCF_900626135.1)		72.0658	71.1427	62.5353	62.5328	62.6491	62.2226	62.8204	62.1503	62.0031
Anaeromonas frigoriresistens KCTC 15985 (GCF_016820655.1)	72.0658		76.159	63.5405	63.4305	63.3687	63.1857	63.7681	63.3832	63.0437
Anaeromonas gelatinilytica D2Q-14 (GCF_016820635.1)	71.1427	76.159		63.0843	62.9648	63.1634	63.0601	64.388	62.5602	62.7238
Caloranaerobacter azorensis DSM 13643 (GCF_900129995.1)	62.5353	63.5405	63.0843		89.193	67.8358	68.7968	64.0721	64.7247	64.878
Caloranaerobacter ferrireducens DY22619 (GCF_001730685.1)	62.5328	63.4305	62.9648	89.193		68.0843	69.0526	63.8618	65.0714	64.9654
Caldisalinibacter kiritimatiensis L21-TH-D2 (GCF_000387765.1)	62.6491	63.3687	63.1634	67.8358	68.0843		68.2348	64.2146	65.2098	65.4887
Thermohalobacter berrensis CTT3 (GCF_003609645.1)	62.2226	63.1857	63.0601	68.7968	69.0526	68.2348		64.1215	64.8911	64.7199
Clostridiisalibacter paucivorans DSM 22131 (GCF_000620125.1)	62.8204	63.7681	64.388	64.0721	63.8618	64.2146	64.1215		62.7969	63.2216
Dethiothermospora halolimnae SD1 (GCA_037577855.1)	62.1503	63.3832	62.5602	64.7247	65.0714	65.2098	64.8911	62.7969		66.3873
Sporosalibacterium faouarense SOL3f37 (GCF_016765695.1)	62.0031	63.0437	62.7238	64.878	64.9654	65.4887	64.7199	63.2216	66.3873
	Min	Max	Mean
	62.0031	89.193	65.5075
Read me: Blank green cells are values of 100 (as this is the AAI of the strain compared to itself) but were removed to better reflect the maximum, minimum, and mean AAI values within the assemblage.
