# Supplementary material for: Dethiothermospora halolimnae gen. nov., sp. nov., a novel moderately halophilic, thermotolerant, bacterium isolated from a brine lake
Source: Int J Syst Evol Microbiol. 2025 Apr 30;75(4):006760. doi: 10.1099/ijsem.0.006760 (PMC12044194; doi:10.1099/ijsem.0.006760)
Supplement: Supplementary Material 2. [file ijsem-75-06760-s002.xlsx]

## Sheet: all
Label 1	Dethiothermospora halolimnae SD1 (GCA_037577855.1)	Anaerococcus prevotii DSM 20548 (GCF_000024105.1)	Thermoanaerobacterium thermosaccharolyticum DSM 571 (GCF_000145615.1)	Peptoniphilus duerdenii ATCC BAA-1640 (GCF_000146345.1)	Anaerococcus lactolyticus ATCC 51172 (GCF_000156575.1)	Anaerococcus tetradius ATCC 35098 (GCF_000159095.1)	Anaerococcus vaginalis ATCC 51170 (GCF_000163295.1)	Anaerococcus hydrogenalis DSM 7454 (GCF_000173355.1)	Thermoanaerobacterium xylanolyticum LX-11 (GCF_000189775.2)	Peptoniphilus indolicus ATCC 29427 (GCF_000227315.1)	Helcococcus kunzii ATCC 51366 (GCF_000245755.1)	Gottschalkia acidurici 9a (GCF_000299355.1)	Peptoniphilus grossensis ph5 (GCF_000311825.1)	Peptoniphilus obesi ph1 (GCF_000311865.1)	Kallipyga massiliensis ph2 (GCF_000311985.1)	Peptoniphilus timonensis JC401 (GCF_000312025.1)	Anaerococcus provencensis 9402080 (GCF_000312365.2)	Fenollaria massiliensis 9401234 (GCF_000312505.2)	Peptoniphilus senegalensis JC140 (GCF_000321025.1)	Peptoniphilus lacrimalis DSM 7455 (GCF_000378725.1)	Caldisalinibacter kiritimatiensis L21-TH-D2 (GCF_000387765.1)	Helcococcus sueciensis DSM 17243 (GCF_000423145.1)	Peptoniphilus mikwangii ChDC B134 (GCF_000468535.1)	Clostridium ultunense DSM 10521 (GCF_000511955.1)	Clostridiisalibacter paucivorans DSM 22131 (GCF_000620125.1)	Anaerococcus jeddahensis SB3 (GCF_001182725.1)	Gottschalkia purinilytica DSM 1384 (GCF_001190785.1)	Thermincola ferriacetica Z-0001 (GCF_001263415.1)	Kallipyga gabonensis GM4 (GCF_001286805.1)	Lagierella massiliensis SIT14 (GCF_001407835.1)	Fenollaria timonensis GD5 (GCF_001457835.1)	Abyssisolibacter fermentans MCWD3 (GCF_001559865.1)	Caloranaerobacter ferrireducens DY22619 (GCF_001730685.1)	Andreesenia angusta DSM 1989 (GCF_001855385.1)	Tissierella creatinophila DSM 6911 (GCF_001940565.1)	Ezakiella coagulans DSM 20705 (GCF_003096635.1)	Finegoldia magna DSM 20470 (GCF_003182075.1)	Thermohalobacter berrensis CTT3 (GCF_003609645.1)	Anaerosphaera multitolerans GS7-6-2 (GCF_004006535.1)	Gudongella oleilytica W6 (GCF_004101785.1)	Acidilutibacter cellobiosedens JN-28 (GCF_004103715.1)	Soehngenia longivitae 1933P (GCF_004684055.1)	Sedimentibacter saalensis DSM 13558 (GCF_007830175.1)	Tissierella pigra WCA3-693-APC-4 (GCF_009695605.1)	Anaerococcus porci WCA-380-WT-2B (GCF_009696575.1)	Peptoniphilus faecalis AGMB00490 (GCF_012976305.1)	Sedimentibacter hydroxybenzoicus DSM 7310 (GCF_013403245.1)	Miniphocaeibacter halophilus AMB_01 (GCF_016458825.1)	Parvimonas parva S3374 (GCF_016552165.1)
Dethiothermospora halolimnae SD1 (GCA_037577855.1)	100	22.0887	33.1918	23.1681	18.9907	20.9168	22.4715	22.6596	33.928	24.8874	18.2476	42.6366	23.4586	23.4916	17.9546	23.7072	20.8246	22.4252	24.0999	22.2853	49.6521	19.0728	25.1232	41.4422	46.5628	21.7883	44.4715	26.9916	17.9016	24.2889	22.4335	43.0409	48.9257	35.9709	34.9245	20.81	23.5155	53.1642	25.8418	32.8212	37.9509	35.8462	33.9209	41.329	21.5176	23.7329	31.8854	26.9625	21.167
Anaerococcus prevotii DSM 20548 (GCF_000024105.1)	22.0887	100	22.3753	37.7444	64.8635	75.3765	65.3281	65.3379	22.4788	35.8009	34.7343	24.0216	37.9989	38.2479	35.3132	38.291	65.9537	31.1748	38.3986	38.3057	24.7276	37.0692	36.1914	26.8378	23.9042	65.0279	23.6016	16.0301	33.6576	38.2727	30.3712	20.1237	24.9648	24.1667	29.757	30.9634	42.6158	25.282	34.3378	27.5462	24.3233	34.1838	23.2364	24.9473	63.8287	35.5823	22.7051	36.7956	33.459
Thermoanaerobacterium thermosaccharolyticum DSM 571 (GCF_000145615.1)	33.1918	22.3753	100	22.5349	20.0545	20.9475	21.8259	23.5244	78.8424	23.832	20.4989	32.6231	22.9598	23.7826	19.9025	23.7879	21.3034	21.7135	23.6518	23.0168	38.5495	20.4924	24.511	35.2728	36.0513	22.39	35.5857	33.1451	20.114	22.71	21.8743	32.1941	39.5367	29.793	31.8319	19.4826	21.9077	42.0356	25.6621	28.471	35.9405	33.764	29.3848	30.1362	21.9195	23.029	27.1063	26.1252	20.2242
Peptoniphilus duerdenii ATCC BAA-1640 (GCF_000146345.1)	23.1681	37.7444	22.5349	100	41.5479	38.7022	39.7624	37.8455	22.8796	50.6805	28.6927	25.0665	55.7697	54.5582	35.91	49.0346	37.9302	40.862	55.7576	54.8955	26.2445	30.569	53.2707	29.5175	26.4618	42.2058	25.7192	17.1429	32.5326	38.8858	37.4429	21.1342	27.2979	25.7296	33.7458	39.898	42.6592	27.0851	47.2718	32.7211	27.8072	35.7028	23.4318	28.9031	36.5202	49.0078	22.7078	32.6621	38.7599
Anaerococcus lactolyticus ATCC 51172 (GCF_000156575.1)	18.9907	64.8635	20.0545	41.5479	100	65.8794	60.8952	60.4067	19.3512	34.144	33.608	21.7243	39.1956	38.8286	35.2892	35.6024	59.7283	32.7544	39.1769	42.7161	21.9096	33.3431	35.0908	24.8371	21.5694	59.3113	21.5171	14.5202	30.4248	34.7512	32.5774	18.7277	21.1767	21.5472	27.7595	34.0566	41.5265	22.0314	31.4431	25.1529	24.4409	28.776	20.2645	22.6585	56.7994	35.3042	20.2343	31.8047	34.3853
Anaerococcus tetradius ATCC 35098 (GCF_000159095.1)	20.9168	75.3765	20.9475	38.7022	65.8794	100	65.1049	62.4522	21.4204	35.2797	31.8598	22.9196	36.2668	38.1202	33.9585	35.4292	60.4628	31.5034	37.2352	39.859	23.1649	33.7008	34.9135	26.034	23.2273	62.961	22.6927	15.4835	31.3084	35.7803	30.8774	19.3037	23.3326	22.5836	28.6191	31.8626	42.2339	24.0979	32.3213	25.7995	24.1273	32.1164	21.4415	24.8497	64.5392	36.0774	21.2089	34.8601	33.6217
Anaerococcus vaginalis ATCC 51170 (GCF_000163295.1)	22.4715	65.3281	21.8259	39.7624	60.8952	65.1049	100	77.055	23.0751	38.2674	35.3665	25.2665	39.4965	40.7221	35.5352	37.9743	59.9266	32.8791	40.9263	42.2797	24.6863	36.5626	38.7118	28.8057	24.5742	80.8425	25.4136	16.6597	33.4173	40.1866	34.1397	21.0768	25.4585	24.743	30.8145	35.054	46.063	26.0722	35.3064	27.7848	25.947	34.6361	22.3378	26.3186	71.9874	37.4207	21.871	38.3898	37.1814
Anaerococcus hydrogenalis DSM 7454 (GCF_000173355.1)	22.6596	65.3379	23.5244	37.8455	60.4067	62.4522	77.055	100	24.1442	36.1328	32.9587	25.5767	39.2043	40.5398	35.548	38.1908	57.7368	31.7806	40.2714	40.7207	25.6095	35.457	36.6101	27.2564	25.0691	80.8499	25.2989	16.6996	33.7029	38.7395	32.172	21.4671	24.6815	24.5505	30.2889	31.9196	43.1985	26.4649	34.4507	27.2836	25.47	33.4391	23.4158	25.8153	71.805	37.7354	21.9573	36.9394	34.5693
Thermoanaerobacterium xylanolyticum LX-11 (GCF_000189775.2)	33.928	22.4788	78.8424	22.8796	19.3512	21.4204	23.0751	24.1442	100	23.9016	20.2475	33.179	22.8987	23.7827	19.3816	23.7418	20.9246	21.6944	23.9797	23.1975	39.9921	20.5767	25.0721	35.2489	36.5447	22.5443	34.8646	34.5178	19.4952	23.4953	21.7684	31.595	41.5499	31.8315	32.0621	20.5198	23.0066	44.2815	24.8954	29.7053	34.7361	34.8431	29.3745	29.9268	21.9393	23.4639	26.4509	26.7043	21.1229
Peptoniphilus indolicus ATCC 29427 (GCF_000227315.1)	24.8874	35.8009	23.832	50.6805	34.144	35.2797	38.2674	36.1328	23.9016	100	25.4505	28.2081	53.5228	54.1173	32.2048	50.3495	33.4829	32.1485	55.5642	51.1008	27.5338	28.1383	58.3499	31.4214	29.2781	37.68	27.358	19.0249	29.6914	34.2768	31.8852	23.3508	28.2085	28.0169	32.9979	31.4331	37.3555	29.2607	54.0287	32.7298	27.7447	36.0992	27.7106	29.3863	36.7289	53.5901	25.2958	34.6753	32.8454
Helcococcus kunzii ATCC 51366 (GCF_000245755.1)	18.2476	34.7343	20.4989	28.6927	33.608	31.8598	35.3665	32.9587	20.2475	25.4505	100	20.9831	27.7431	28.9436	29.3103	27.3555	35.4351	26.4172	28.7029	29.5461	22.0728	59.9264	28.9223	24.6536	20.8216	33.2228	21.1259	13.7097	29.8768	33.0075	26.1058	18.7012	21.3687	21.4724	26.8182	24.5982	31.3646	22.8778	26.9626	24.9206	21.2261	28.0478	19.0108	21.6207	32.8452	26.6006	18.2881	30.9749	29.0794
Gottschalkia acidurici 9a (GCF_000299355.1)	42.6366	24.0216	32.6231	25.0665	21.7243	22.9196	25.2665	25.5767	33.179	28.2081	20.9831	100	26.7029	26.8776	19.7444	27.3495	22.5546	25.1938	27.9302	26.8324	41.851	22.4229	28.5159	41.7331	41.9763	24.4402	61.257	29.2956	20.1215	27.2727	25.377	36.556	43.4775	48.8607	39.6483	23.413	26.2645	46.2203	30.1391	33.5381	36.0874	35.1532	33.5927	41.3768	24.6799	27.8306	31.5112	31.8607	24.0061
Peptoniphilus grossensis ph5 (GCF_000311825.1)	23.4586	37.9989	22.9598	55.7697	39.1956	36.2668	39.4965	39.2043	22.8987	53.5228	27.7431	26.7029	100	60.1753	35.2626	73.6515	38.2619	36.4583	78.7045	64.4301	27.5618	29.8017	54.5455	30.5091	29.0798	42.0546	26.3377	18.0709	32.6081	35.5309	34.1436	22.016	27.6495	26.6866	32.7212	32.242	37.9572	27.741	51.6192	33.4678	28.4042	36.2346	24.3029	29.2679	36.6332	73.0276	23.781	31.2241	33.9063
Peptoniphilus obesi ph1 (GCF_000311865.1)	23.4916	38.2479	23.7826	54.5582	38.8286	38.1202	40.7221	40.5398	23.7827	54.1173	28.9436	26.8776	60.1753	100	37.3722	56.0294	38.7533	38.0138	58.8201	61.013	28.318	30.8747	61.3651	30.8933	28.3169	42.7695	26.4174	17.5656	34.5147	38.8069	38.2966	21.9361	28.4321	26.1687	34.7681	37.0021	41.0475	27.6352	55.116	34.3766	29.0243	38.6755	24.3135	29.0183	37.7854	54.6111	23.593	33.1431	36.3913
Kallipyga massiliensis ph2 (GCF_000311985.1)	17.9546	35.3132	19.9025	35.91	35.2892	33.9585	35.5352	35.548	19.3816	32.2048	29.3103	19.7444	35.2626	37.3722	100	31.9056	34.9631	30.6141	34.8674	34.9559	21.7443	32.9949	33.5252	23.371	21.2999	36.6928	19.4656	15.2277	83.9563	32.8654	29.3185	17.7016	22.019	21.1235	26.2695	28.2075	34.8707	21.6451	32.1206	27.9229	22.6794	28.9435	19.8832	21.7263	32.6771	31.8282	19.0413	27.6135	31.3227
Peptoniphilus timonensis JC401 (GCF_000312025.1)	23.7072	38.291	23.7879	49.0346	35.6024	35.4292	37.9743	38.1908	23.7418	50.3495	27.3555	27.3495	73.6515	56.0294	31.9056	100	35.2956	33.437	74.9374	61.2885	28.0968	29.6421	54.7597	30.8459	27.6326	38.0375	26.3564	18.3702	32.0947	36.8421	35.6299	22.5667	28.3326	27.1186	33.0612	30.6525	36.7402	28.8466	51.6888	34.1214	27.8023	36.7723	24.9037	28.6437	34.7268	69.0066	23.8377	32.1294	30.998
Anaerococcus provencensis 9402080 (GCF_000312365.2)	20.8246	65.9537	21.3034	37.9302	59.7283	60.4628	59.9266	57.7368	20.9246	33.4829	35.4351	22.5546	38.2619	38.7533	34.9631	35.2956	100	31.4043	36.8724	35.953	24.0679	34.8485	33.3524	27.2392	24.3612	60.98	23.2433	14.6951	32.4453	36.0733	31.6928	19.393	23.4399	22.1577	29.0149	29.5461	41.3479	24.2184	33.6725	27.2161	26.2035	32.101	21.5393	25.8508	57.3095	34.4192	21.2241	34.804	33.6554
Fenollaria massiliensis 9401234 (GCF_000312505.2)	22.4252	31.1748	21.7135	40.862	32.7544	31.5034	32.8791	31.7806	21.6944	32.1485	26.4172	25.1938	36.4583	38.0138	30.6141	33.437	31.4043	100	36.8763	37.6953	26.0779	29.9902	35.8941	28.9172	26.2164	35.1754	25.9706	16.7577	28.6353	36.4469	81.0488	21.0544	28.4529	25.6931	32.1276	49.5435	37.4074	26.6911	31.697	32.2465	26.2705	35.9828	22.1141	28.835	29.7635	33.1728	21.6856	29.6177	36.0596
Peptoniphilus senegalensis JC140 (GCF_000321025.1)	24.0999	38.3986	23.6518	55.7576	39.1769	37.2352	40.9263	40.2714	23.9797	55.5642	28.7029	27.9302	78.7045	58.8201	34.8674	74.9374	36.8724	36.8763	100	65.913	28.2431	31.1738	58.4724	31.8439	28.6632	40.7535	26.6905	18.8628	31.8895	36.8314	36.0157	22.466	28.5921	27.3127	32.7542	35.5369	39.5571	29.4251	53.0161	34.666	28.6524	37.6341	25.0661	29.2211	37.1466	71.6733	24.0959	32.2399	34.728
Peptoniphilus lacrimalis DSM 7455 (GCF_000378725.1)	22.2853	38.3057	23.0168	54.8955	42.7161	39.859	42.2797	40.7207	23.1975	51.1008	29.5461	26.8324	64.4301	61.013	34.9559	61.2885	35.953	37.6953	65.913	100	26.8636	31.338	58.296	31.1754	26.9095	42.4921	26.2813	16.6632	31.6103	35.6355	37.4248	21.1519	26.7484	26.0054	34.2556	36.2496	41.3658	27.3282	52.3364	32.7691	29.6583	37.9087	23.3597	29.0109	38.2906	61.0629	22.8714	32.5104	37.1718
Caldisalinibacter kiritimatiensis L21-TH-D2 (GCF_000387765.1)	49.6521	24.7276	38.5495	26.2445	21.9096	23.1649	24.6863	25.6095	39.9921	27.5338	22.0728	41.851	27.5618	28.318	21.7443	28.0968	24.0679	26.0779	28.2431	26.8636	100	23.5988	30.5214	46.4929	53.2987	24.0795	44.9816	29.8839	21.7843	27.0843	26.2418	45.1391	61.1361	36.6158	38.4335	23.317	26.0571	65.3875	29.2744	38.4741	42.7976	43.3215	37.0519	38.9288	24.717	27.334	35.0078	28.719	24.5577
Helcococcus sueciensis DSM 17243 (GCF_000423145.1)	19.0728	37.0692	20.4924	30.569	33.3431	33.7008	36.5626	35.457	20.5767	28.1383	59.9264	22.4229	29.8017	30.8747	32.9949	29.6421	34.8485	29.9902	31.1738	31.338	23.5988	100	32.3656	25.6474	21.8048	35.576	22.1608	14.1108	34.0559	37.0906	29.6791	18.2571	23.3742	23.1238	28.5533	27.5771	35.9148	23.5337	28.608	26.5306	22.0342	31.0012	19.107	23.0652	33.858	28.8268	18.7672	32.482	32.2185
Peptoniphilus mikwangii ChDC B134 (GCF_000468535.1)	25.1232	36.1914	24.511	53.2707	35.0908	34.9135	38.7118	36.6101	25.0721	58.3499	28.9223	28.5159	54.5455	61.3651	33.5252	54.7597	33.3524	35.8941	58.4724	58.296	30.5214	32.3656	100	32.4397	29.1305	37.9803	27.5957	18.3255	33.345	38.2069	35.5853	23.469	31.0426	28.6813	34.8003	32.471	38.376	31.6137	59.9488	37.3068	29.5184	42.2838	26.66	29.2943	34.8797	53.7064	24.8036	36.0394	38.1047
Clostridium ultunense DSM 10521 (GCF_000511955.1)	41.4422	26.8378	35.2728	29.5175	24.8371	26.034	28.8057	27.2564	35.2489	31.4214	24.6536	41.7331	30.5091	30.8933	23.371	30.8459	27.2392	28.9172	31.8439	31.1754	46.4929	25.6474	32.4397	100	47.5439	27.5208	43.379	27.548	23.4198	31.5138	30.4891	38.5673	45.9657	37.2694	45.4676	27.1753	29.1207	49.6081	34.3587	46.8246	48.9568	48.7564	37.8493	52.128	28.1159	31.7898	37.0903	35.0777	27.8218
Clostridiisalibacter paucivorans DSM 22131 (GCF_000620125.1)	46.5628	23.9042	36.0513	26.4618	21.5694	23.2273	24.5742	25.0691	36.5447	29.2781	20.8216	41.9763	29.0798	28.3169	21.2999	27.6326	24.3612	26.2164	28.6632	26.9095	53.2987	21.8048	29.1305	47.5439	100	25.3191	44.2035	30.6452	21.305	25.5756	25.1543	44.4567	50.7948	36.8018	40.656	22.2481	25.1011	54.6646	33.0209	40.24	44.0198	41.6819	39.7365	43.0376	24.4761	28.5355	37.0681	28.1925	24.0322
Anaerococcus jeddahensis SB3 (GCF_001182725.1)	21.7883	65.0279	22.39	42.2058	59.3113	62.961	80.8425	80.8499	22.5443	37.68	33.2228	24.4402	42.0546	42.7695	36.6928	38.0375	60.98	35.1754	40.7535	42.4921	24.0795	35.576	37.9803	27.5208	25.3191	100	25.6076	15.8285	35.2283	39.3032	31.6622	20.8016	25.2627	24.1162	31.4073	32.109	43.9722	26.1739	36.1949	27.8294	26.1082	34.8531	22.2847	26.3439	69.6081	37.6698	21.5661	35.9883	36.786
Gottschalkia purinilytica DSM 1384 (GCF_001190785.1)	44.4715	23.6016	35.5857	25.7192	21.5171	22.6927	25.4136	25.2989	34.8646	27.358	21.1259	61.257	26.3377	26.4174	19.4656	26.3564	23.2433	25.9706	26.6905	26.2813	44.9816	22.1608	27.5957	43.379	44.2035	25.6076	100	29.2363	19.6646	27.4682	25.3366	38.7862	47.4647	47.2628	42.153	22.8537	27.0433	49.2502	31.418	34.646	38.1236	36.4417	34.3359	42.8651	24.6854	26.4361	32.9669	31.4694	24.9493
Thermincola ferriacetica Z-0001 (GCF_001263415.1)	26.9916	16.0301	33.1451	17.1429	14.5202	15.4835	16.6597	16.6996	34.5178	19.0249	13.7097	29.2956	18.0709	17.5656	15.2277	18.3702	14.6951	16.7577	18.8628	16.6632	29.8839	14.1108	18.3255	27.548	30.6452	15.8285	29.2363	100	15.3256	17.9232	17.068	25.5824	32.7306	27.6499	24.4231	15.4727	17.2602	35.1804	19.479	23.6155	25.0525	24.8729	24.2769	24.4397	16.4581	18.4333	22.6343	19.4872	15.251
Kallipyga gabonensis GM4 (GCF_001286805.1)	17.9016	33.6576	20.114	32.5326	30.4248	31.3084	33.4173	33.7029	19.4952	29.6914	29.8768	20.1215	32.6081	34.5147	83.9563	32.0947	32.4453	28.6353	31.8895	31.6103	21.7843	34.0559	33.345	23.4198	21.305	35.2283	19.6646	15.3256	100	33.7524	27.2222	17.3959	22.4018	21.8026	25.7686	25.3809	32.0036	21.6106	30.9365	28.0184	21.9154	30.4507	19.9405	20.8936	30.9938	29.2338	19.0624	28.6386	29.4689
Lagierella massiliensis SIT14 (GCF_001407835.1)	24.2889	38.2727	22.71	38.8858	34.7512	35.7803	40.1866	38.7395	23.4953	34.2768	33.0075	27.2727	35.5309	38.8069	32.8654	36.8421	36.0733	36.4469	36.8314	35.6355	27.0843	37.0906	38.2069	31.5138	25.5756	39.3032	27.4682	17.9232	33.7524	100	38.6844	22.226	27.3428	27.9502	35.7227	35.909	51.0244	27.2768	33.7324	33.7639	26.7259	36.9418	24.9717	29.0808	35.718	33.6323	23.9476	51.703	41.2926
Fenollaria timonensis GD5 (GCF_001457835.1)	22.4335	30.3712	21.8743	37.4429	32.5774	30.8774	34.1397	32.172	21.7684	31.8852	26.1058	25.377	34.1436	38.2966	29.3185	35.6299	31.6928	81.0488	36.0157	37.4248	26.2418	29.6791	35.5853	30.4891	25.1543	31.6622	25.3366	17.068	27.2222	38.6844	100	20.9072	27.6495	26.5928	31.2364	49.5493	38.7678	27.1202	31.129	32.3576	26.1375	35.1581	21.8871	27.9905	31.1586	33.0608	22.0438	30.3612	34.5652
Abyssisolibacter fermentans MCWD3 (GCF_001559865.1)	43.0409	20.1237	32.1941	21.1342	18.7277	19.3037	21.0768	21.4671	31.595	23.3508	18.7012	36.556	22.016	21.9361	17.7016	22.5667	19.393	21.0544	22.466	21.1519	45.1391	18.2571	23.469	38.5673	44.4567	20.8016	38.7862	25.5824	17.3959	22.226	20.9072	100	43.8173	31.5016	31.9492	19.0517	20.8396	46.5568	24.7055	31.4183	38.1519	32.3352	34.2384	35.8185	20.828	22.8535	32.9939	26.085	18.7132
Caloranaerobacter ferrireducens DY22619 (GCF_001730685.1)	48.9257	24.9648	39.5367	27.2979	21.1767	23.3326	25.4585	24.6815	41.5499	28.2085	21.3687	43.4775	27.6495	28.4321	22.019	28.3326	23.4399	28.4529	28.5921	26.7484	61.1361	23.3742	31.0426	45.9657	50.7948	25.2627	47.4647	32.7306	22.4018	27.3428	27.6495	43.8173	100	40.703	39.0342	24.297	26.9986	64.1061	29.4492	38.0442	41.3029	43.0285	35.0141	39.3742	23.3503	27.4301	34.0401	29.0242	26.1277
Andreesenia angusta DSM 1989 (GCF_001855385.1)	35.9709	24.1667	29.793	25.7296	21.5472	22.5836	24.743	24.5505	31.8315	28.0169	21.4724	48.8607	26.6866	26.1687	21.1235	27.1186	22.1577	25.6931	27.3127	26.0054	36.6158	23.1238	28.6813	37.2694	36.8018	24.1162	47.2628	27.6499	21.8026	27.9502	26.5928	31.5016	40.703	100	37.9072	24.049	27.7962	41.0176	29.2954	36.1346	30.7369	37.354	30.9024	34.3379	24.3908	27.7878	28.1904	30.7725	25.3063
Tissierella creatinophila DSM 6911 (GCF_001940565.1)	34.9245	29.757	31.8319	33.7458	27.7595	28.6191	30.8145	30.2889	32.0621	32.9979	26.8182	39.6483	32.7212	34.7681	26.2695	33.0612	29.0149	32.1276	32.7542	34.2556	38.4335	28.5533	34.8003	45.4676	40.656	31.4073	42.153	24.4231	25.7686	35.7227	31.2364	31.9492	39.0342	37.9072	100	28.86	34.8015	39.6904	37.2023	45.5842	39.715	47.5098	33.5514	49.3125	29.6224	32.2343	33.6969	36.5714	32.4441
Ezakiella coagulans DSM 20705 (GCF_003096635.1)	20.81	30.9634	19.4826	39.898	34.0566	31.8626	35.054	31.9196	20.5198	31.4331	24.5982	23.413	32.242	37.0021	28.2075	30.6525	29.5461	49.5435	35.5369	36.2496	23.317	27.5771	32.471	27.1753	22.2481	32.109	22.8537	15.4727	25.3809	35.909	49.5493	19.0517	24.297	24.049	28.86	100	36.584	24.4614	27.6368	28.2524	23.0829	31.1537	20.8005	25.4376	29.9005	30.3736	20.4926	28.0873	33.0046
Finegoldia magna DSM 20470 (GCF_003182075.1)	23.5155	42.6158	21.9077	42.6592	41.5265	42.2339	46.063	43.1985	23.0066	37.3555	31.3646	26.2645	37.9572	41.0475	34.8707	36.7402	41.3479	37.4074	39.5571	41.3658	26.0571	35.9148	38.376	29.1207	25.1011	43.9722	27.0433	17.2602	32.0036	51.0244	38.7678	20.8396	26.9986	27.7962	34.8015	36.584	100	26.6241	34.6687	30.4785	27.0779	35.307	23.8517	29.1696	41.2376	36.4727	22.9298	42.3954	43.1825
Thermohalobacter berrensis CTT3 (GCF_003609645.1)	53.1642	25.282	42.0356	27.0851	22.0314	24.0979	26.0722	26.4649	44.2815	29.2607	22.8778	46.2203	27.741	27.6352	21.6451	28.8466	24.2184	26.6911	29.4251	27.3282	65.3875	23.5337	31.6137	49.6081	54.6646	26.1739	49.2502	35.1804	21.6106	27.2768	27.1202	46.5568	64.1061	41.0176	39.6904	24.4614	26.6241	100	31.0373	38.4287	42.5698	43.7998	38.3131	40.433	25.6779	28.6643	35.2518	30.8361	24.6296
Anaerosphaera multitolerans GS7-6-2 (GCF_004006535.1)	25.8418	34.3378	25.6621	47.2718	31.4431	32.3213	35.3064	34.4507	24.8954	54.0287	26.9626	30.1391	51.6192	55.116	32.1206	51.6888	33.6725	31.697	53.0161	52.3364	29.2744	28.608	59.9488	34.3587	33.0209	36.1949	31.418	19.479	30.9365	33.7324	31.129	24.7055	29.4492	29.2954	37.2023	27.6368	34.6687	31.0373	100	37.6435	31.811	39.858	29.7544	33.7064	34.6281	53.2761	27.482	40.4279	31.27
Gudongella oleilytica W6 (GCF_004101785.1)	32.8212	27.5462	28.471	32.7211	25.1529	25.7995	27.7848	27.2836	29.7053	32.7298	24.9206	33.5381	33.4678	34.3766	27.9229	34.1214	27.2161	32.2465	34.666	32.7691	38.4741	26.5306	37.3068	46.8246	40.24	27.8294	34.646	23.6155	28.0184	33.7639	32.3576	31.4183	38.0442	36.1346	45.5842	28.2524	30.4785	38.4287	37.6435	100	38.886	59.3827	38.9252	41.6544	26.8715	34.2552	37.888	33.8123	30.903
Acidilutibacter cellobiosedens JN-28 (GCF_004103715.1)	37.9509	24.3233	35.9405	27.8072	24.4409	24.1273	25.947	25.47	34.7361	27.7447	21.2261	36.0874	28.4042	29.0243	22.6794	27.8023	26.2035	26.2705	28.6524	29.6583	42.7976	22.0342	29.5184	48.9568	44.0198	26.1082	38.1236	25.0525	21.9154	26.7259	26.1375	38.1519	41.3029	30.7369	39.715	23.0829	27.0779	42.5698	31.811	38.886	100	40.36	34.4017	46.2325	25.1985	28.2878	34.9525	29.5179	25.3996
Soehngenia longivitae 1933P (GCF_004684055.1)	35.8462	34.1838	33.764	35.7028	28.776	32.1164	34.6361	33.4391	34.8431	36.0992	28.0478	35.1532	36.2346	38.6755	28.9435	36.7723	32.101	35.9828	37.6341	37.9087	43.3215	31.0012	42.2838	48.7564	41.6819	34.8531	36.4417	24.8729	30.4507	36.9418	35.1581	32.3352	43.0285	37.354	47.5098	31.1537	35.307	43.7998	39.858	59.3827	40.36	100	35.7672	43.1286	32.5421	35.8592	33.9072	37.8437	34.7561
Sedimentibacter saalensis DSM 13558 (GCF_007830175.1)	33.9209	23.2364	29.3848	23.4318	20.2645	21.4415	22.3378	23.4158	29.3745	27.7106	19.0108	33.5927	24.3029	24.3135	19.8832	24.9037	21.5393	22.1141	25.0661	23.3597	37.0519	19.107	26.66	37.8493	39.7365	22.2847	34.3359	24.2769	19.9405	24.9717	21.8871	34.2384	35.0141	30.9024	33.5514	20.8005	23.8517	38.3131	29.7544	38.9252	34.4017	35.7672	100	34.9509	23.3521	25.7568	62.4828	29.6346	21.9423
Tissierella pigra WCA3-693-APC-4 (GCF_009695605.1)	41.329	24.9473	30.1362	28.9031	22.6585	24.8497	26.3186	25.8153	29.9268	29.3863	21.6207	41.3768	29.2679	29.0183	21.7263	28.6437	25.8508	28.835	29.2211	29.0109	38.9288	23.0652	29.2943	52.128	43.0376	26.3439	42.8651	24.4397	20.8936	29.0808	27.9905	35.8185	39.3742	34.3379	49.3125	25.4376	29.1696	40.433	33.7064	41.6544	46.2325	43.1286	34.9509	100	25.7172	29.0937	35.9344	31.3203	27.064
Anaerococcus porci WCA-380-WT-2B (GCF_009696575.1)	21.5176	63.8287	21.9195	36.5202	56.7994	64.5392	71.9874	71.805	21.9393	36.7289	32.8452	24.6799	36.6332	37.7854	32.6771	34.7268	57.3095	29.7635	37.1466	38.2906	24.717	33.858	34.8797	28.1159	24.4761	69.6081	24.6854	16.4581	30.9938	35.718	31.1586	20.828	23.3503	24.3908	29.6224	29.9005	41.2376	25.6779	34.6281	26.8715	25.1985	32.5421	23.3521	25.7172	100	38.4081	22.4638	37.0993	32.5631
Peptoniphilus faecalis AGMB00490 (GCF_012976305.1)	23.7329	35.5823	23.029	49.0078	35.3042	36.0774	37.4207	37.7354	23.4639	53.5901	26.6006	27.8306	73.0276	54.6111	31.8282	69.0066	34.4192	33.1728	71.6733	61.0629	27.334	28.8268	53.7064	31.7898	28.5355	37.6698	26.4361	18.4333	29.2338	33.6323	33.0608	22.8535	27.4301	27.7878	32.2343	30.3736	36.4727	28.6643	53.2761	34.2552	28.2878	35.8592	25.7568	29.0937	38.4081	100	24.6578	33.4761	31.2686
Sedimentibacter hydroxybenzoicus DSM 7310 (GCF_013403245.1)	31.8854	22.7051	27.1063	22.7078	20.2343	21.2089	21.871	21.9573	26.4509	25.2958	18.2881	31.5112	23.781	23.593	19.0413	23.8377	21.2241	21.6856	24.0959	22.8714	35.0078	18.7672	24.8036	37.0903	37.0681	21.5661	32.9669	22.6343	19.0624	23.9476	22.0438	32.9939	34.0401	28.1904	33.6969	20.4926	22.9298	35.2518	27.482	37.888	34.9525	33.9072	62.4828	35.9344	22.4638	24.6578	100	28.2792	21.8339
Miniphocaeibacter halophilus AMB_01 (GCF_016458825.1)	26.9625	36.7956	26.1252	32.6621	31.8047	34.8601	38.3898	36.9394	26.7043	34.6753	30.9749	31.8607	31.2241	33.1431	27.6135	32.1294	34.804	29.6177	32.2399	32.5104	28.719	32.482	36.0394	35.0777	28.1925	35.9883	31.4694	19.4872	28.6386	51.703	30.3612	26.085	29.0242	30.7725	36.5714	28.0873	42.3954	30.8361	40.4279	33.8123	29.5179	37.8437	29.6346	31.3203	37.0993	33.4761	28.2792	100	35.2897
Parvimonas parva S3374 (GCF_016552165.1)	21.167	33.459	20.2242	38.7599	34.3853	33.6217	37.1814	34.5693	21.1229	32.8454	29.0794	24.0061	33.9063	36.3913	31.3227	30.998	33.6554	36.0596	34.728	37.1718	24.5577	32.2185	38.1047	27.8218	24.0322	36.786	24.9493	15.251	29.4689	41.2926	34.5652	18.7132	26.1277	25.3063	32.4441	33.0046	43.1825	24.6296	31.27	30.903	25.3996	34.7561	21.9423	27.064	32.5631	31.2686	21.8339	35.2897	100
Sporosalibacterium faouarense SOL3f37 (GCF_016765695.1)	54.1693	20.8326	33.2137	22.8967	18.6745	19.5085	21.4652	21.2096	33.4015	24.1232	18.68	39.9335	23.0795	23.5021	18.0033	23.3614	20.5727	22.3729	23.8785	22.0889	51.5729	19.6589	24.5407	42.7201	46.3723	20.7902	42.5752	26.858	17.9497	23.1884	22.2182	43.7762	50.1804	35.0277	35.8808	19.6368	22.8522	54.2797	26.2368	34.3112	39.9121	36.0417	35.9633	40.0103	20.8513	23.8317	34.4462	26.7016	20.7944
Keratinibaculum paraultunense KD-1 (GCF_016767175.1)	42.3713	30.0942	38.2768	32.2565	26.5074	27.5126	31.199	30.8965	39.3258	32.2893	26.3998	43.6584	32.5382	33.7632	25.1327	33.709	28.2301	33.6861	34.6731	33.5789	49.3956	27.4341	36.4974	63.5896	48.7199	30.5247	43.5539	29.4384	25.8916	34.301	34.6912	38.0085	50.5386	40.3796	46.8605	31.3316	32.1164	51.947	35.495	45.6409	49.7058	51.7995	36.3699	50.5764	28.7207	32.5082	35.077	35.4987	30.6809
Anaeromonas gelatinilytica D2Q-14 (GCF_016820635.1)	46.7926	26.0953	35.5115	26.7535	23.3689	25.135	26.3089	26.8009	36.5447	29.3162	23.9983	39.7051	27.0209	27.6869	21.3913	27.7766	25.9483	25.6915	28.4528	26.7132	50.9048	23.4588	30.2495	45.3128	50.4952	26.8605	43.0682	27.2895	21.6072	27.3841	24.8315	42.2561	49.4799	35.0163	37.915	22.8156	27.1973	53.5856	29.7509	35.8773	41.6939	40.4365	36.9518	40.4347	26.6559	27.0956	33.9286	31.1482	24.0956
Anaeromonas frigoriresistens KCTC 15985 (GCF_016820655.1)	51.1694	23.9869	34.2562	24.7863	21.2758	22.682	24.783	25.3008	34.7299	26.5027	21.3218	39.8516	25.3184	25.3731	19.8739	25.9465	22.8247	23.7555	26.0484	25.0934	50.8874	22.0703	27.7205	43.0178	48.2663	24.1784	42.3383	26.7896	20.2033	25.9901	23.5817	42.8609	48.8946	34.9791	38.378	21.2535	25.3172	53.3289	27.5862	35.6363	38.7525	38.5745	36.9393	40.1247	23.7947	25.3039	33.7491	28.3741	22.6461
Peptoniphilus gorbachii DSM 21461 (GCF_016908115.1)	24.0334	38.915	23.6384	55.9524	39.8897	37.0064	41.6405	41.429	24.3879	54.8074	30.1835	27.8582	79.5545	59.838	34.5085	76.0448	38.3548	37.8511	80.0285	69.198	28.7668	31.1872	57.7624	31.4711	28.0106	43.6071	27.1103	18.8946	32.0111	37.336	36.643	23.3098	28.6662	27.8405	32.9249	34.3502	39.9394	29.1704	53.5787	34.1215	29.1394	37.0843	24.7576	29.1807	37.4936	71.8467	23.9519	33.1245	32.8546
Sedimentibacter acidaminivorans DSM 24004 (GCF_017873955.1)	34.4329	23.1981	28.4167	23.4838	20.5765	22.0219	23.328	23.4854	28.8963	27.0887	18.8428	32.991	24.809	25.1981	19.7631	25.7316	21.662	21.7771	25.9296	24.8344	37.8397	19.1654	26.7484	38.2344	39.8206	22.9034	34.5327	23.6535	19.3979	23.9992	21.9427	35.0425	35.9831	30.6859	33.2988	20.3529	23.5779	38.8469	29.7192	37.7348	34.5207	36.507	65.5733	34.4576	23.0424	26.9057	58.6678	28.49	22.5138
Peptoniphilus stercorisuis DSM 27563 (GCF_017874395.1)	26.393	35.2642	26.967	49.2269	32.1371	33.6962	35.6204	35.8444	26.7844	54.354	28.7112	30.6627	53.4758	56.3572	31.0724	56.1193	33.2547	33.1459	55.7916	54.7356	31.3041	30.5788	65.5727	34.419	31.6587	35.601	29.4821	19.3515	31.4034	36.5385	33.2024	25.2044	31.6614	29.616	36.3444	28.9655	35.909	31.542	60.3439	37.8043	31.5919	41.8223	28.3932	32.1499	33.8667	52.6274	26.4043	37.5521	31.9353
Anaerococcus degeneri DSM 29674 (GCF_017874475.1)	19.6762	65.1971	21.0548	41.3557	80.8689	65.8732	61.7851	59.8147	20.3596	34.5581	33.1022	22.2355	38.3159	40.0649	37.1588	35.1691	62.4728	35.6061	39.142	40.9949	23.0704	32.7692	35.1533	25.8668	23.6463	60.6709	22.8593	14.7426	32.9041	34.4358	32.0926	19.0822	22.1774	21.448	29.225	33.954	40.3767	22.9321	34.0072	26.3318	25.8571	31.0049	21.0273	24.737	57.9559	35.3558	20.8239	32.9313	36.9904
Anaerococcus nagyae DSM 101193 (GCF_017874535.1)	21.1882	67.9524	21.4416	35.3441	59.4016	62.8524	61.0078	62.0747	22.2415	34.8509	34.0792	23.1638	36.3561	35.9769	34.8837	36.7277	71.4631	30.6265	38.4454	36.0489	24.7031	35.7734	36.9904	25.9426	23.9103	61.4861	22.885	15.1271	34.9206	36.3065	29.5744	19.7198	24.1864	23.6118	28.3173	29.5006	40.3114	25.2605	32.7996	27.2774	23.8829	33.3721	22.2543	23.8425	58.1295	34.2803	20.3157	34.7968	32.4915
Tissierella simiarum MSJ-40 (GCF_018917865.1)	43.2847	24.8346	32.0816	27.3336	22.7586	23.7479	25.6703	25.8246	32.2238	29.0666	22.417	42.8288	28.1844	27.9366	20.3766	27.259	25.1782	26.9224	28.7638	26.9748	42.4948	21.9722	29.8865	55.6711	46.1034	25.6824	46.7869	25.5058	20.2024	27.4188	26.156	39.2927	41.2117	33.8712	43.8928	24.0731	25.9341	44.6349	31.143	40.5714	49.3389	42.7165	36.1889	58.8428	26.1025	27.7552	35.3759	30.7477	24.7453
Peptoniphilus ovalis MSJ-1 (GCF_018919265.1)	23.0416	35.6565	23.017	48.9269	37.3323	37.4181	38.8754	39.3046	23.7966	52.259	26.8545	27.7633	67.7613	56.0152	31.0519	66.3573	33.9338	31.5718	69.6352	61.4087	26.6353	28.6008	53.3235	30.9444	27.6571	37.5432	27.1273	18.7145	28.8473	33.2438	33.6757	22.0149	27.1007	27.5736	31.9392	31.1277	35.8348	28.3284	51.7918	32.8612	28.0359	34.6315	25.3135	28.5057	37.5244	69.723	23.7903	32.8679	31.0468
Aedoeadaptatus acetigenes E51 (GCF_025566985.1)	21.9475	35.207	21.821	47.2654	35.9969	34.6113	37.079	36.6446	21.6458	43.5651	27.2456	24.724	49.1984	47.7077	33.008	45.6834	34.1998	34.4709	48.8431	47.8028	25.7454	29.335	42.9415	28.4364	25.7056	38.4959	24.3565	17.8695	31.0408	34.435	34.7279	20.3512	25.6404	25.5182	29.3187	32.9364	36.3785	25.8521	40.7248	30.2813	25.4498	32.8391	22.3231	27.1416	34.3367	43.466	22.0833	28.9606	30.238
Peptoniphilus koenoeneniae DSM 22616 (GCF_030812875.1)	23.0073	40.453	24.2404	67.8241	42.3296	39.7185	42.1755	41.2576	24.2773	53.0295	29.1548	26.4326	57.1311	56.5296	36.0335	53.5351	37.3971	38.9423	58.2275	59.5989	28.5352	30.9905	58.4233	30.8836	27.6542	43.6513	25.4981	18.1092	31.4039	37.4445	36.9745	22.5906	28.1494	26.4735	33.3571	35.5359	40.5929	28.011	51.3335	33.1621	28.9373	38.2142	24.3749	28.7369	38.3409	52.8373	24.3798	32.8862	37.2376
Peptoniphilus ivorii SBH 093 (GCF_030815095.1)	22.3787	34.8358	23.0103	44.8296	33.6248	33.6585	35.7849	34.6044	22.8195	43.1383	27.2727	26.1323	43.244	45.4432	32.9767	45.0559	32.2305	31.8182	46.6893	45.0046	27.6388	30.0582	46.6941	29.1466	27.0527	33.7195	24.9638	19.1043	31.8167	35.3377	32.8741	20.5173	27.0086	27.8462	31.0931	32.8036	37.2404	27.7186	40.9427	33.6884	26.1877	36.5022	23.8777	27.0787	32.9285	41.6342	22.1329	30.9414	29.9778
Murdochiella massiliensis SIT12 (GCF_900059565.1)	17.7528	33.0667	19.075	31.9736	32.5015	32.2504	34.2684	33.1366	19.1678	30.7109	29.5835	19.7049	30.9475	33.7104	55.5109	31.4035	32.0578	27.1433	32.878	33.6081	22.0839	32.4592	33.9716	23.2163	19.9382	33.3857	19.5478	15.189	56.2976	34.0649	27.2336	17.1562	21.6377	21.2049	25.1829	26.7476	33.262	21.2518	29.6056	27.5438	22.4024	29.5441	19.6321	20.3252	30.7321	29.8371	18.8525	28.0549	30.1311
Aedoeadaptatus pacaensis Kh-D5 (GCF_900088125.1)	21.6615	34.9776	22.0935	45.8778	35.3176	32.7032	35.6688	36.3734	22.4652	42.2601	26.5114	25.2435	47.6919	47.3468	32.6166	44.6626	32.5878	34.3603	47.0418	46.6724	25.9343	29.3406	45.043	28.0493	26.6199	36.1349	24.7178	18.5124	30.8388	34.5854	34.7709	20.5897	25.7663	26.9063	29.8131	32.5803	36.5106	26.8304	39.9793	31.3365	25.1318	33.7917	22.1846	26.8819	33.1164	42.6887	21.8158	30.1023	30.5019
Peptoniphilus raoultii KHD4 (GCF_900099555.1)	22.1478	34.017	23.5525	50.9725	35.9756	33.8219	36.5565	36.2152	23.434	49.1803	27.1805	26.2536	63.3996	58.1388	33.4922	59.0292	33.4146	36.9198	62.3565	73.7937	27.23	30.1944	59.9933	30.0237	28.1177	38.8872	26.604	17.6094	32.9292	34.392	33.7626	21.267	27.8786	26.0409	33.9152	31.9414	34.2558	28.1279	52.1013	35.5684	28.1365	38.9671	23.1991	28.0682	33.0711	59.1642	22.3231	31.6629	35.8032
Peptoniphilus lacydonensis EL1 (GCF_900106515.1)	24.1894	39.0087	24.2822	54.1325	37.3606	36.6703	40.3529	40.1726	24.0576	54.0345	29.0385	27.1958	75.1408	61.3064	35.764	73.3075	41.2682	37.3791	76.3841	64.1911	28.9045	30.9039	55.9873	31.267	28.8926	43.2448	27.6128	18.3564	33.9875	37.5	36.0263	22.9336	29.8875	27.0323	34.0883	32.2542	40.2952	29.131	55.0904	35.0855	29.4073	38.2782	24.953	30.4689	37.3049	68.6567	23.8244	32.3923	34.2433
Tepidimicrobium xylanilyticum DSM 23310 (GCF_900106765.1)	41.2616	27.5103	36.5444	30.0627	24.0752	25.986	28.9718	27.511	35.9919	31.2887	24.6835	42.2847	30.3707	29.9171	23.6395	30.216	27.6621	29.766	30.9649	29.8551	45.1376	25.615	32.1066	67.3355	46.0736	28.2463	44.9614	27.6908	23.2718	30.7174	30.1663	38.4819	45.4645	37.4861	45.262	27.1263	28.8934	48.2115	33.8632	44.6724	49.5306	49.001	36.8779	53.8997	28.2096	30.8536	35.6305	34.0311	27.624
Proteiniborus ethanoligenes DSM 21650 (GCF_900107485.1)	46.111	24.8052	35.4611	26.8005	22.7346	24.5905	25.9547	25.4144	36.0659	29.2466	21.8926	45.8242	27.9601	27.439	22.195	27.7674	24.811	27.7185	28.9712	27.773	51.787	23.3796	30.8939	51.1643	48.6809	25.2618	48.5072	28.9819	22.4704	28.3498	28.1416	42.2903	51.8387	39.6867	42.2084	24.8845	27.1336	52.1174	31.9136	41.8316	44.3555	44.6248	39.3846	46.5154	24.771	28.6172	38.0399	31.4545	26.4072
Murdochiella vaginalis Marseille-P2341T (GCF_900119705.1)	17.6194	33.6697	19.6326	34.7748	34.1991	33.3627	35.5196	34.0669	19.3064	32.0291	29.081	19.9367	33.9265	36.3958	58.1891	31.7058	34.1697	30.0322	34.8911	34.7621	21.8606	32.559	34.7658	23.3185	21.7898	36.375	20.543	15.1035	56.4799	32.0898	27.7869	16.8481	22.099	20.9162	26.4691	27.4625	34.5289	20.7921	32.2219	27.7007	23.4743	30.3522	19.5778	21.7596	31.4423	30.4719	19.1717	28.0725	32.7142
Ezakiella massiliensis Marseille-P2951T (GCF_900120165.1)	20.5417	31.3594	19.3333	39.3905	33.2321	31.9955	33.3434	30.903	20.3879	29.8715	25.7069	23.7887	33.5471	36.1357	28.3049	31.7894	30.2024	45.6854	34.6165	37.7064	23.2749	29.4098	33.7337	28.2487	22.3332	31.5068	23.4671	15.2979	26.1819	35.411	48.9215	19.0765	24.2071	23.8813	29.058	67.5868	37.5	24.3778	29.9437	28.5416	23.5112	32.603	20.39	26.2166	30.3432	31.9097	20.0528	28.3409	34.4902
Ndongobacter massiliensis Marseille-P3170T (GCF_900120375.1)	17.5596	35.4875	18.8315	34.3395	35.0524	34.4526	35.8524	33.3061	18.4377	31.83	29.3887	19.7779	32.2572	32.1863	49.9693	28.4676	35.0329	28.5629	31.4745	32.2064	21.3257	32.333	32.1602	24.0733	21.5564	37.1024	20.4432	15.4792	47.4897	32.4174	26.1594	17.4202	21.5184	21.1623	27.0519	26.3538	32.5254	20.5729	31.0165	29.3923	23.6153	30.5422	20.6857	22.3859	33.649	28.7871	20.9406	29.2917	31.2894
Urinicoccus massiliensis FC2 (GCF_900120405.1)	22.5962	35.3471	22.5511	52.1649	39.9597	37.4265	38.0874	37.9346	21.8407	42.5282	26.2067	24.7971	53.5097	53.1933	35.1767	46.2847	35.0037	38.2678	51.0488	51.3462	25.8818	27.3543	45.8271	29.7357	27.9493	40.0648	25.0428	18.9853	31.0577	32.7788	37.5176	20.7303	26.6089	25.1156	31.654	35.9384	37.612	25.7912	41.2472	32.1608	27.5825	34.7838	22.7873	28.2863	36.1502	45.8976	22.3659	29.6382	33.9211
Anaerococcus mediterraneensis Marseille-P2765T (GCF_900128415.1)	20.4246	67.627	20.4219	41.3996	73.7354	63.7743	60.2322	60.2123	20.9429	33.713	32.7023	22.7474	39.1348	39.0877	35.9516	36.239	60.3907	33.4336	39.5962	39.5055	23.1083	34.2284	34.9867	25.9627	23.646	60.3789	22.6647	14.7741	32.2245	35.4621	30.9278	19.0213	22.7971	22.5504	28.543	31.8484	40.8286	22.7341	32.6208	26.6161	24.9011	30.6845	21.476	24.2999	56.7343	36.301	21.1386	33.0579	33.2873
Anaerococcus urinomassiliensis Marseille-P2143T (GCF_900128425.1)	20.1901	64.4641	21.0869	37.7133	61.2528	60.8947	59.866	59.3923	21.1131	33.9355	35.729	22.0288	37.2564	37.7	35.2152	35.2004	81.8491	31.1075	38.5191	39.5516	23.8329	35.8712	34.017	27.3302	23.6236	60.9698	22.0282	14.5817	33.2472	36.3928	32.0332	19.2812	22.2821	22.2121	27.9631	31.4835	40.8126	23.86	32.8747	26.0297	24.8031	31.4405	20.983	24.7535	57.3476	35.0929	20.4828	33.3181	32.5007
Tissierella praeacuta DSM 18095 (GCF_900128955.1)	41.1371	26.5962	31.4212	31.7736	26.5011	27.1324	28.8718	28.0459	32.2932	34.2327	22.5383	42.6383	31.7376	32.3671	23.2803	31.2928	26.487	30.0967	32.9595	33.0429	41.9081	24.1925	33.5191	55.6044	45.9974	28.1972	43.2411	26.6074	22.6465	32.301	30.9661	36.0364	43.6301	36.7045	50.1066	28.4684	30.7209	44.2391	35.2501	46.0079	45.3618	46.896	38.1466	62.1622	27.4128	32.288	37.8884	33.0828	29.1499
Anaerosphaera aminiphila DSM 21120 (GCF_900129925.1)	25.0794	33.9415	24.5214	46.378	32.0755	31.9782	35.4553	35.3687	24.9711	54.7708	26.7729	30.1578	50.6306	55.3501	29.9913	52.6623	31.6933	31.1466	54.5254	53.8567	28.3122	29.2298	62.8641	34.2025	29.7702	34.7826	28.821	18.8438	29.1741	34.6685	33.0189	24.3399	28.2814	29.6002	35.6161	28.8674	34.9613	30.0565	77.4466	36.7619	31.3837	39.5218	28.8609	31.5872	34.45	54.566	27.6786	40.6096	30.9132
Caloranaerobacter azorensis DSM 13643 (GCF_900129995.1)	47.5188	25.0529	40.4794	27.2727	22.4022	23.5066	25.6466	25.0854	42.0021	28.0983	22.8491	42.8122	27.2397	28.0655	22.3588	28.3322	24.2491	28.3794	28.5439	27.3953	61.4359	23.9403	30.733	46.0245	50.0995	24.8027	44.3475	32.1745	22.8535	27.9923	29.3884	44.2284	73.9658	38.4087	37.0139	25.2533	26.8321	61.968	28.5055	36.3187	42.3019	41.6392	34.8217	38.6548	24.2042	27.4505	33.1973	29.3172	25.4074
Sporanaerobacter acetigenes E51 (GCF_025566985.1)	45.4178	28.6695	36.9939	31.7731	26.2616	27.0073	30.0924	29.0746	36.6388	31.2601	24.3295	42.9137	32.1295	32.8004	25.1707	31.181	27.9522	31.5111	32.7847	32.1061	50.681	25.4786	33.625	57.7381	50.5557	29.1068	44.895	27.9332	25.0291	31.1004	31.573	41.9991	49.7912	36.3724	45.1229	28.1418	30.3846	51.4735	34.2408	42.7246	55.356	48.4211	36.1566	51.5079	27.3059	30.9291	35.5732	32.8203	30.0292
Dethiosulfatibacter aminovorans DSM 17477 (GCF_900142005.1)	33.5371	21.9624	27.9037	22.6292	19.3531	20.9269	22.5649	22.693	27.8792	27.108	17.8062	29.4868	24.2755	23.6777	19.9574	23.7591	20.4414	21.0167	24.7889	22.9616	38.2067	18.7687	25.8948	35.8238	39.8063	21.5218	30.6524	23.6724	19.5425	23.3239	21.3531	35.8532	36.2748	32.2802	30.5827	19.3956	22.799	38.8545	28.1452	36.7312	32.1349	35.4892	42.8094	30.7898	22.1034	26.0915	39.4114	27.8559	20.6844
Aedoeadaptatus urinae Marseille-P3195T (GCF_900155585.1)	21.9285	34.3723	22.4444	47.1484	36.305	33.2697	37.2474	36.0513	22.0471	43.5236	26.8293	25.5178	49.2813	47.9241	33.6194	45.9883	33.3684	34.8175	49.1243	47.9895	26.1197	29.1935	45.5132	28.8903	26.5446	37.8144	24.7305	18.3503	31.0922	34.7165	34.5758	20.5561	25.6949	26.7468	30.0165	32.7519	35.8693	27.0455	40.9875	31.8505	25.5452	34.1373	22.8409	26.9625	33.3772	43.7384	22.1585	29.5795	32.0313
Peptoniphilus asaccharolyticus DSM 20463 (GCF_900176115.1)	23.0757	33.2522	22.3857	51.1572	35.5566	38.3691	37.0806	35.2332	21.9481	73.0072	24.9397	26.7769	53.3286	54.366	32.2749	50.5053	36.8073	32.6748	56.6542	51.5831	25.9132	26.8008	56.5679	29.7297	27.5343	37.4443	26.3732	17.7509	29.1166	37.2157	35.009	21.9531	26.9508	27.2649	32.6556	32.4027	36.9913	27.4754	51.6451	31.1988	26.4354	34.6576	24.1338	28.8318	35.3344	52.2727	23.3239	32.458	33.8623
Peptoniphilus vaginalis KhD- 2 (GCF_900176605.1)	23.263	35.2282	23.9039	52.9283	35.4488	34.2418	37.3445	38.6627	24.1056	53.3127	27.182	27.9365	76.3207	58.3187	34.0091	71.4562	37.0582	38.112	76.2687	62.3201	27.7727	30.4901	56.7197	30.5573	29.4906	41.7595	27.791	18.8313	34.2679	35.739	34.8893	22.273	28.9782	27.3963	33.9715	31.7493	35.8953	28.6357	54.3928	35.7897	27.6764	38.0538	24.8967	29.2566	36.2383	67.845	23.2733	33.4631	34.0059
Ezakiella peruensis M6.X2 (GCF_900215725.1)	20.4028	30.238	19.5607	35.9151	28.7382	29.8474	31.1341	29.6244	20.7155	29.5877	25.7193	23.5462	31.4518	33.7954	26.7134	31.9328	28.0707	44.095	32.1818	34.2408	23.7412	29.9597	32.1669	28.661	22.7088	29.673	23.5872	15.615	26.2327	35.9527	46.5028	19.3863	24.3829	24.7407	29.4046	63.895	35.4075	24.146	29.4165	28.8866	23.2951	32.99	20.8576	26.2268	28.0196	29.7727	20.3942	28.8252	32.3235
Miniphocaeibacter massiliensis Marseille-P4678 (GCF_900232905.1)	26.0148	35.8987	25.5542	33.2507	31.0736	33.366	37.4609	36.1791	25.8583	35.0164	29.4383	30.4467	32.7167	34.0891	28.7459	32.8664	33.4753	30.7916	33.5326	32.8316	28.0592	31.0991	36.3456	32.3985	28.3665	36.8557	31.5964	19.1881	29.1167	51.7564	30.3951	24.8289	29.2453	30.5333	36.2291	28.0833	42.4937	30.1597	39.3034	34.4202	28.2227	37.6172	28.837	31.3794	36.467	33.3969	27.6662	66.9563	35.8762
Helcococcus massiliensis Marseille-P4590 (GCF_900258485.1)	17.6749	36.6095	19.0693	30.3371	33.7465	31.5125	35.3324	33.6278	20.0496	25.5988	58.5993	21.1897	27.5235	30.5043	32.1041	28.2468	33.6658	29.7702	30.2151	29.7785	22.6863	66.3081	32.2953	24.0357	20.9049	35.9554	21.2719	13.9405	33.4706	33.7094	28.2198	16.6822	22.7198	22.4735	27.9647	27.8289	33.2241	22.803	28.2198	26.9712	20.8543	30.6905	18.3149	21.0059	32.2542	26.2805	17.6758	30.8403	32.1794
Anaerococcus marasmi Marseille-P3557 (GCF_900290195.1)	22.1143	80.2883	22.5459	35.9928	62.419	72.9367	61.3348	62.9142	22.885	34.1014	34.3109	23.8277	35.4896	35.9213	33.3615	36.2671	65.1026	31.0807	36.9612	36.0409	24.26	34.495	33.8652	26.5938	23.8955	62.8304	23.4705	15.687	32.542	37.8101	29.5873	20.3155	24.2143	23.7113	28.9817	30.1302	40.1304	25.1174	33.0335	27.3934	24.9146	33.3333	23.2303	24.4832	62.0352	34.285	21.6596	36.6873	30.9076
Aedoeadaptatus coli Marseille-P3761 (GCF_900343085.1)	21.5703	34.3776	21.9908	48.2805	35.3156	34.7642	36.6809	35.372	21.3324	42.3866	26.2442	24.2437	50.0395	50.6318	33.4717	46.1079	35.6231	34.5502	48.5011	47.1485	25.8136	28.4424	42.8304	27.9687	26.6219	38.4982	24.3164	17.7968	32.2148	33.4088	34.8387	20.4287	25.9713	25.0418	30.6826	32.4017	37.7699	25.5211	41.3916	31.6271	26.4165	33.6269	21.7625	27.2855	33.7168	44.3015	21.553	28.4654	31.1227
Anaerococcus octavius UMB0119 (GCF_900445265.1)	21.12	66.1017	21.367	37.8327	59.7522	61.5694	62.7834	62.3227	22.0844	34.9117	32.8018	24.1321	36.9976	37.7687	33.5734	37.1812	72.0846	30.2123	38.3295	38.835	24.9438	35.3943	34.6907	26.852	24.1132	61.2638	23.189	14.9456	31.748	38.2589	32.3739	20.3641	24.3879	23.6443	29.8539	32.106	43.4098	26.0403	32.6321	26.6983	25.7159	33.3055	22.2617	25.7584	58.0579	34.3384	20.6506	34.6386	33.5786
Peptoniphilus harei NCTC13076 (GCF_900454685.1)	23.9756	40.3026	23.6341	55.3607	42.0433	39.1951	42.2747	40.5557	23.9965	53.7795	27.979	27.9742	76.0369	61.9223	34.7391	77.2489	38.2838	36.452	80.3729	66.0548	27.8678	29.836	54.8953	31.919	28.1518	40.9499	27.0107	18.904	31.8535	36.8585	38.7313	22.6262	27.8154	27.7741	33.8679	37.0646	42.5596	28.8462	53.0957	33.9588	28.6215	35.7576	25.2274	29.5186	40.9155	70.5198	24.4947	33.3555	33.7407
Senegalia massiliensis SIT17 (GCF_900626135.1)	48.5319	27.5956	34.0317	26.7713	24.5104	25.7511	27.9931	27.2672	35.1831	28.4445	25.1251	41.0014	27.7258	28.3634	21.1932	28.6101	26.4945	26.1853	29.0011	28.1699	47.7966	25.179	30.7835	46.738	49.006	26.9411	42.6831	26.6169	21.9013	29.37	26.3855	41.2918	47.3164	37.2457	41.9013	23.9789	28.1917	52.1229	30.789	39.2214	39.8185	43.2148	38.0857	43.555	26.9529	28.4059	35.0475	32.7983	25.8065
Anaerococcus vaginimassiliensis Marseille-P4512 (GCF_900626155.1)	20.9788	76.0736	22.0941	40.5833	66.1465	71.1368	62.7304	64.6348	21.9139	34.2065	35.1545	23.3544	39.6902	41.1199	37.9518	38.3324	65.2602	33.8295	38.6448	39.9828	24.1597	37.0605	35.9746	26.0924	24.5271	66.0694	23.6234	15.0679	35.4109	38.0282	31.2779	19.2938	24.6304	23.2108	31.2704	31.1354	42.5957	24.411	34.8263	28.2886	24.878	33.8174	21.8287	25.3556	59.9378	35.4982	20.828	34.2629	34.8597
Parvimonas micra NTTC11808 (GCF_900637905.1)	21.6403	33.7185	20.1769	36.5529	33.4174	33.0484	36.6452	34.9274	21.8947	32.745	30.0029	24.023	31.9275	34.2759	29.302	31.5221	32.448	33.0327	34.3215	36.4857	24.9882	32.4508	39.606	28.3569	22.5661	34.5234	24.2175	15.8382	27.8368	41.4015	34.9015	19.7267	25.6591	25.3503	31.0741	32.4819	42.651	25.4828	30.6206	30.3968	25.337	34.8368	22.7468	26.4548	32.5384	31.2448	22.1799	36.5193	72.3377
Peptoniphilus nemausensis 1804121828 (GCF_903819165.1)	22.2759	33.2862	22.5589	45.7965	32.4034	31.5431	34.5715	34.0234	21.7834	40.6144	26.0711	25.4747	47.6836	46.7713	33.3333	44.2614	33.9895	35.3691	46.1516	43.1607	26.621	28.9626	43.6493	28.1717	27.7905	38.0595	25.728	18.0645	32.5347	33.8587	32.5363	20.849	26.8293	26.6716	30.6007	30.3995	33.7743	27.2025	40.4489	32.8339	25.2795	35.0624	22.1991	27.356	31.2401	41.1002	21.9201	29.7716	29.4418
Mediannikoviicoccus vaginalis Marseille-Q5883 (GCF_928097925.1)	23.7617	41.2773	22.7803	46.0811	43.3893	42.3507	45.0756	42.2636	23.2011	38.1911	33.7346	27.0174	40.7152	45.1156	37.3918	37.6808	40.6266	38.8776	41.918	44.2898	26.4785	36.7942	40.3327	31.0316	25.6384	43.5297	26.8341	17.5905	32.5553	80.2849	41.2043	22.0504	26.9112	28.0298	36.9138	40.2578	56.97	27.0053	35.8784	33.4659	27.4762	35.9358	24.7392	29.5314	40.617	38.4476	24.1894	50.6619	44.5258
Anaerococcus ihuae Marseille-Q5893 (GCF_928368155.1)	22.546	66.1345	22.167	40.518	58.8982	61.927	82.2334	79.7038	22.2818	37.6834	33.6435	25.2681	38.9525	40.7043	35.5028	37.4859	60.502	33.3931	39.7944	41.3955	24.5235	36.9276	39.064	27.8765	24.5717	85.1076	25.1153	16.2762	34.5091	39.753	33.3943	20.5958	25.1944	24.963	30.8057	32.5363	46.5986	26.2389	34.6992	27.8559	25.2856	34.1422	22.742	25.6581	70.9865	37.5399	22.4122	37.9881	36.71
[truncated: 47 more columns]

## Sheet: All but Peptoniphilaceae
Label 1	Dethiothermospora halolimnae SD1 (GCA_037577855.1)	Thermoanaerobacterium thermosaccharolyticum DSM 571 (GCF_000145615.1)	Thermoanaerobacterium xylanolyticum LX-11 (GCF_000189775.2)	Gottschalkia purinilytica DSM 1384 (GCF_001190785.1)	Caldisalinibacter kiritimatiensis L21-TH-D2 (GCF_000387765.1)	Clostridium ultunense DSM 10521 (GCF_000511955.1)	Clostridiisalibacter paucivorans DSM 22131 (GCF_000620125.1)	Thermincola ferriacetica Z-0001 (GCF_001263415.1)	Abyssisolibacter fermentans MCWD3 (GCF_001559865.1)	Caloranaerobacter ferrireducens DY22619 (GCF_001730685.1)	Andreesenia angusta DSM 1989 (GCF_001855385.1)	Tissierella creatinophila DSM 6911 (GCF_001940565.1)	Thermohalobacter berrensis CTT3 (GCF_003609645.1)	Acidilutibacter cellobiosedens JN-28 (GCF_004103715.1)	Soehngenia longivitae 1933P (GCF_004684055.1)	Sedimentibacter saalensis DSM 13558 (GCF_007830175.1)	Tissierella pigra WCA3-693-APC-4 (GCF_009695605.1)	Sedimentibacter hydroxybenzoicus DSM 7310 (GCF_013403245.1)	Sporosalibacterium faouarense SOL3f37 (GCF_016765695.1)	Keratinibaculum paraultunense KD-1 (GCF_016767175.1)	Anaeromonas gelatinilytica D2Q-14 (GCF_016820635.1)	Anaeromonas frigoriresistens KCTC 15985 (GCF_016820655.1)	Sedimentibacter acidaminivorans DSM 24004 (GCF_017873955.1)	Tissierella simiarum MSJ-40 (GCF_018917865.1)	Tepidimicrobium xylanilyticum DSM 23310 (GCF_900106765.1)	Proteiniborus ethanoligenes DSM 21650 (GCF_900107485.1)	Tissierella praeacuta DSM 18095 (GCF_900128955.1)	Caloranaerobacter azorensis DSM 13643 (GCF_900129995.1)	Sporanaerobacter acetigenes E51 (GCF_025566985.1)	Dethiosulfatibacter aminovorans DSM 17477 (GCF_900142005.1)	Senegalia massiliensis SIT17 (GCF_900626135.1)
Dethiothermospora halolimnae SD1 (GCA_037577855.1)	100	33.1918	33.928	42.6366	49.6521	41.4422	46.5628	26.9916	43.0409	48.9257	35.9709	34.9245	53.1642	37.9509	35.8462	33.9209	41.329	31.8854	54.1693	42.3713	46.7926	51.1694	34.4329	43.2847	41.2616	46.111	41.1371	47.5188	45.4178	33.5371	48.5319
Thermoanaerobacterium thermosaccharolyticum DSM 571 (GCF_000145615.1)	33.1918	100	78.8424	32.6231	38.5495	35.2728	36.0513	33.1451	32.1941	39.5367	29.793	31.8319	42.0356	35.9405	33.764	29.3848	30.1362	27.1063	33.2137	38.2768	35.5115	34.2562	28.4167	32.0816	36.5444	35.4611	31.4212	40.4794	36.9939	27.9037	34.0317
Thermoanaerobacterium xylanolyticum LX-11 (GCF_000189775.2)	33.928	78.8424	100	33.179	39.9921	35.2489	36.5447	34.5178	31.595	41.5499	31.8315	32.0621	44.2815	34.7361	34.8431	29.3745	29.9268	26.4509	33.4015	39.3258	36.5447	34.7299	28.8963	32.2238	35.9919	36.0659	32.2932	42.0021	36.6388	27.8792	35.1831
Gottschalkia purinilytica DSM 1384 (GCF_001190785.1)	42.6366	32.6231	33.179	100	41.851	41.7331	41.9763	29.2956	36.556	43.4775	48.8607	39.6483	46.2203	36.0874	35.1532	33.5927	41.3768	31.5112	39.9335	43.6584	39.7051	39.8516	32.991	42.8288	42.2847	45.8242	42.6383	42.8122	42.9137	29.4868	41.0014
Caldisalinibacter kiritimatiensis L21-TH-D2 (GCF_000387765.1)	49.6521	38.5495	39.9921	41.851	100	46.4929	53.2987	29.8839	45.1391	61.1361	36.6158	38.4335	65.3875	42.7976	43.3215	37.0519	38.9288	35.0078	51.5729	49.3956	50.9048	50.8874	37.8397	42.4948	45.1376	51.787	41.9081	61.4359	50.681	38.2067	47.7966
Clostridium ultunense DSM 10521 (GCF_000511955.1)	41.4422	35.2728	35.2489	41.7331	46.4929	100	47.5439	27.548	38.5673	45.9657	37.2694	45.4676	49.6081	48.9568	48.7564	37.8493	52.128	37.0903	42.7201	63.5896	45.3128	43.0178	38.2344	55.6711	67.3355	51.1643	55.6044	46.0245	57.7381	35.8238	46.738
Clostridiisalibacter paucivorans DSM 22131 (GCF_000620125.1)	46.5628	36.0513	36.5447	41.9763	53.2987	47.5439	100	30.6452	44.4567	50.7948	36.8018	40.656	54.6646	44.0198	41.6819	39.7365	43.0376	37.0681	46.3723	48.7199	50.4952	48.2663	39.8206	46.1034	46.0736	48.6809	45.9974	50.0995	50.5557	39.8063	49.006
Thermincola ferriacetica Z-0001 (GCF_001263415.1)	26.9916	33.1451	34.5178	29.2956	29.8839	27.548	30.6452	100	25.5824	32.7306	27.6499	24.4231	35.1804	25.0525	24.8729	24.2769	24.4397	22.6343	26.858	29.4384	27.2895	26.7896	23.6535	25.5058	27.6908	28.9819	26.6074	32.1745	27.9332	23.6724	26.6169
Abyssisolibacter fermentans MCWD3 (GCF_001559865.1)	43.0409	32.1941	31.595	36.556	45.1391	38.5673	44.4567	25.5824	100	43.8173	31.5016	31.9492	46.5568	38.1519	32.3352	34.2384	35.8185	32.9939	43.7762	38.0085	42.2561	42.8609	35.0425	39.2927	38.4819	42.2903	36.0364	44.2284	41.9991	35.8532	41.2918
Caloranaerobacter ferrireducens DY22619 (GCF_001730685.1)	48.9257	39.5367	41.5499	43.4775	61.1361	45.9657	50.7948	32.7306	43.8173	100	40.703	39.0342	64.1061	41.3029	43.0285	35.0141	39.3742	34.0401	50.1804	50.5386	49.4799	48.8946	35.9831	41.2117	45.4645	51.8387	43.6301	73.9658	49.7912	36.2748	47.3164
Andreesenia angusta DSM 1989 (GCF_001855385.1)	35.9709	29.793	31.8315	48.8607	36.6158	37.2694	36.8018	27.6499	31.5016	40.703	100	37.9072	41.0176	30.7369	37.354	30.9024	34.3379	28.1904	35.0277	40.3796	35.0163	34.9791	30.6859	33.8712	37.4861	39.6867	36.7045	38.4087	36.3724	32.2802	37.2457
Tissierella creatinophila DSM 6911 (GCF_001940565.1)	34.9245	31.8319	32.0621	39.6483	38.4335	45.4676	40.656	24.4231	31.9492	39.0342	37.9072	100	39.6904	39.715	47.5098	33.5514	49.3125	33.6969	35.8808	46.8605	37.915	38.378	33.2988	43.8928	45.262	42.2084	50.1066	37.0139	45.1229	30.5827	41.9013
Thermohalobacter berrensis CTT3 (GCF_003609645.1)	53.1642	42.0356	44.2815	46.2203	65.3875	49.6081	54.6646	35.1804	46.5568	64.1061	41.0176	39.6904	100	42.5698	43.7998	38.3131	40.433	35.2518	54.2797	51.947	53.5856	53.3289	38.8469	44.6349	48.2115	52.1174	44.2391	61.968	51.4735	38.8545	52.1229
Acidilutibacter cellobiosedens JN-28 (GCF_004103715.1)	37.9509	35.9405	34.7361	36.0874	42.7976	48.9568	44.0198	25.0525	38.1519	41.3029	30.7369	39.715	42.5698	100	40.36	34.4017	46.2325	34.9525	39.9121	49.7058	41.6939	38.7525	34.5207	49.3389	49.5306	44.3555	45.3618	42.3019	55.356	32.1349	39.8185
Soehngenia longivitae 1933P (GCF_004684055.1)	35.8462	33.764	34.8431	35.1532	43.3215	48.7564	41.6819	24.8729	32.3352	43.0285	37.354	47.5098	43.7998	40.36	100	35.7672	43.1286	33.9072	36.0417	51.7995	40.4365	38.5745	36.507	42.7165	49.001	44.6248	46.896	41.6392	48.4211	35.4892	43.2148
Sedimentibacter saalensis DSM 13558 (GCF_007830175.1)	33.9209	29.3848	29.3745	33.5927	37.0519	37.8493	39.7365	24.2769	34.2384	35.0141	30.9024	33.5514	38.3131	34.4017	35.7672	100	34.9509	62.4828	35.9633	36.3699	36.9518	36.9393	65.5733	36.1889	36.8779	39.3846	38.1466	34.8217	36.1566	42.8094	38.0857
Tissierella pigra WCA3-693-APC-4 (GCF_009695605.1)	41.329	30.1362	29.9268	41.3768	38.9288	52.128	43.0376	24.4397	35.8185	39.3742	34.3379	49.3125	40.433	46.2325	43.1286	34.9509	100	35.9344	40.0103	50.5764	40.4347	40.1247	34.4576	58.8428	53.8997	46.5154	62.1622	38.6548	51.5079	30.7898	43.555
Sedimentibacter hydroxybenzoicus DSM 7310 (GCF_013403245.1)	31.8854	27.1063	26.4509	31.5112	35.0078	37.0903	37.0681	22.6343	32.9939	34.0401	28.1904	33.6969	35.2518	34.9525	33.9072	62.4828	35.9344	100	34.4462	35.077	33.9286	33.7491	58.6678	35.3759	35.6305	38.0399	37.8884	33.1973	35.5732	39.4114	35.0475
Sporosalibacterium faouarense SOL3f37 (GCF_016765695.1)	54.1693	33.2137	33.4015	39.9335	51.5729	42.7201	46.3723	26.858	43.7762	50.1804	35.0277	35.8808	54.2797	39.9121	36.0417	35.9633	40.0103	34.4462	100	41.4376	47.2034	50.1576	35.8543	42.0474	41.2903	48.3537	40.1962	47.8008	45.0627	35.6831	47.2428
Keratinibaculum paraultunense KD-1 (GCF_016767175.1)	42.3713	38.2768	39.3258	43.6584	49.3956	63.5896	48.7199	29.4384	38.0085	50.5386	40.3796	46.8605	51.947	49.7058	51.7995	36.3699	50.5764	35.077	41.4376	100	46.3362	43.9993	36.7265	51.935	62.1091	51.0228	54.9604	51.6073	61.6574	34.8865	45.9938
Anaeromonas gelatinilytica D2Q-14 (GCF_016820635.1)	46.7926	35.5115	36.5447	39.7051	50.9048	45.3128	50.4952	27.2895	42.2561	49.4799	35.0163	37.915	53.5856	41.6939	40.4365	36.9518	40.4347	33.9286	47.2034	46.3362	100	62.1961	36.8593	44.353	45.6614	45.9848	42.0548	50.6061	47.8291	35.4125	61.8282
Anaeromonas frigoriresistens KCTC 15985 (GCF_016820655.1)	51.1694	34.2562	34.7299	39.8516	50.8874	43.0178	48.2663	26.7896	42.8609	48.8946	34.9791	38.378	53.3289	38.7525	38.5745	36.9393	40.1247	33.7491	50.1576	43.9993	62.1961	100	36.9592	42.9918	42.7566	45.9481	41.1163	48.1065	44.186	34.6783	64.8808
Sedimentibacter acidaminivorans DSM 24004 (GCF_017873955.1)	34.4329	28.4167	28.8963	32.991	37.8397	38.2344	39.8206	23.6535	35.0425	35.9831	30.6859	33.2988	38.8469	34.5207	36.507	65.5733	34.4576	58.6678	35.8543	36.7265	36.8593	36.9592	100	35.4636	37.2774	40.2623	36.8894	35.059	37.3686	42.5219	38.8943
Tissierella simiarum MSJ-40 (GCF_018917865.1)	43.2847	32.0816	32.2238	42.8288	42.4948	55.6711	46.1034	25.5058	39.2927	41.2117	33.8712	43.8928	44.6349	49.3389	42.7165	36.1889	58.8428	35.3759	42.0474	51.935	44.353	42.9918	35.4636	100	55.6932	46.1395	57.6853	42.0259	57.0601	32.6039	45.3234
Tepidimicrobium xylanilyticum DSM 23310 (GCF_900106765.1)	41.2616	36.5444	35.9919	42.2847	45.1376	67.3355	46.0736	27.6908	38.4819	45.4645	37.4861	45.262	48.2115	49.5306	49.001	36.8779	53.8997	35.6305	41.2903	62.1091	45.6614	42.7566	37.2774	55.6932	100	49.6224	54.1286	45.3031	58.2794	33.8302	46.3304
Proteiniborus ethanoligenes DSM 21650 (GCF_900107485.1)	46.111	35.4611	36.0659	45.8242	51.787	51.1643	48.6809	28.9819	42.2903	51.8387	39.6867	42.2084	52.1174	44.3555	44.6248	39.3846	46.5154	38.0399	48.3537	51.0228	45.9848	45.9481	40.2623	46.1395	49.6224	100	48.7286	51.2336	51.5715	37.4828	46.8841
Tissierella praeacuta DSM 18095 (GCF_900128955.1)	41.1371	31.4212	32.2932	42.6383	41.9081	55.6044	45.9974	26.6074	36.0364	43.6301	36.7045	50.1066	44.2391	45.3618	46.896	38.1466	62.1622	37.8884	40.1962	54.9604	42.0548	41.1163	36.8894	57.6853	54.1286	48.7286	100	42.0728	54.6727	33.0299	43.7438
Caloranaerobacter azorensis DSM 13643 (GCF_900129995.1)	47.5188	40.4794	42.0021	42.8122	61.4359	46.0245	50.0995	32.1745	44.2284	73.9658	38.4087	37.0139	61.968	42.3019	41.6392	34.8217	38.6548	33.1973	47.8008	51.6073	50.6061	48.1065	35.059	42.0259	45.3031	51.2336	42.0728	100	49.9525	35.1732	46.7438
Sporanaerobacter acetigenes E51 (GCF_025566985.1)	45.4178	36.9939	36.6388	42.9137	50.681	57.7381	50.5557	27.9332	41.9991	49.7912	36.3724	45.1229	51.4735	55.356	48.4211	36.1566	51.5079	35.5732	45.0627	61.6574	47.8291	44.186	37.3686	57.0601	58.2794	51.5715	54.6727	49.9525	100	35.0512	46.3939
Dethiosulfatibacter aminovorans DSM 17477 (GCF_900142005.1)	33.5371	27.9037	27.8792	29.4868	38.2067	35.8238	39.8063	23.6724	35.8532	36.2748	32.2802	30.5827	38.8545	32.1349	35.4892	42.8094	30.7898	39.4114	35.6831	34.8865	35.4125	34.6783	42.5219	32.6039	33.8302	37.4828	33.0299	35.1732	35.0512	100	36.1162
Senegalia massiliensis SIT17 (GCF_900626135.1)	48.5319	34.0317	35.1831	41.0014	47.7966	46.738	49.006	26.6169	41.2918	47.3164	37.2457	41.9013	52.1229	39.8185	43.2148	38.0857	43.555	35.0475	47.2428	45.9938	61.8282	64.8808	38.8943	45.3234	46.3304	46.8841	43.7438	46.7438	46.3939	36.1162	100

## Sheet: Peptoniphilaceae
Label 1	Anaerococcus prevotii DSM 20548 (GCF_000024105.1)	Peptoniphilus duerdenii ATCC BAA-1640 (GCF_000146345.1)	Anaerococcus lactolyticus ATCC 51172 (GCF_000156575.1)	Anaerococcus tetradius ATCC 35098 (GCF_000159095.1)	Anaerococcus vaginalis ATCC 51170 (GCF_000163295.1)	Anaerococcus hydrogenalis DSM 7454 (GCF_000173355.1)	Peptoniphilus indolicus ATCC 29427 (GCF_000227315.1)	Helcococcus kunzii ATCC 51366 (GCF_000245755.1)	Peptoniphilus grossensis ph5 (GCF_000311825.1)	Peptoniphilus obesi ph1 (GCF_000311865.1)	Kallipyga gabonensis GM4 (GCF_001286805.1)	Peptoniphilus timonensis JC401 (GCF_000312025.1)	Anaerococcus provencensis 9402080 (GCF_000312365.2)	Fenollaria massiliensis 9401234 (GCF_000312505.2)	Peptoniphilus senegalensis JC140 (GCF_000321025.1)	Peptoniphilus lacrimalis DSM 7455 (GCF_000378725.1)	Helcococcus sueciensis DSM 17243 (GCF_000423145.1)	Peptoniphilus mikwangii ChDC B134 (GCF_000468535.1)	Anaerococcus jeddahensis SB3 (GCF_001182725.1)	Kallipyga gabonensis GM4 (GCF_001286805.1)	Lagierella massiliensis SIT14 (GCF_001407835.1)	Fenollaria timonensis GD5 (GCF_001457835.1)	Ezakiella coagulans DSM 20705 (GCF_003096635.1)	Finegoldia magna DSM 20470 (GCF_003182075.1)	Anaerosphaera multitolerans GS7-6-2 (GCF_004006535.1)	Anaerococcus porci WCA-380-WT-2B (GCF_009696575.1)	Peptoniphilus faecalis AGMB00490 (GCF_012976305.1)	Miniphocaeibacter halophilus AMB_01 (GCF_016458825.1)	Parvimonas parva S3374 (GCF_016552165.1)	Peptoniphilus gorbachii DSM 21461 (GCF_016908115.1)	Peptoniphilus stercorisuis DSM 27563 (GCF_017874395.1)	Anaerococcus degeneri DSM 29674 (GCF_017874475.1)	Anaerococcus nagyae DSM 101193 (GCF_017874535.1)	Peptoniphilus ovalis MSJ-1 (GCF_018919265.1)	Aedoeadaptatus acetigenes E51 (GCF_025566985.1)	Peptoniphilus koenoeneniae DSM 22616 (GCF_030812875.1)	Peptoniphilus ivorii SBH 093 (GCF_030815095.1)	Murdochiella massiliensis SIT12 (GCF_900059565.1)	Aedoeadaptatus pacaensis Kh-D5 (GCF_900088125.1)	Peptoniphilus raoultii KHD4 (GCF_900099555.1)	Peptoniphilus lacydonensis EL1 (GCF_900106515.1)	Murdochiella vaginalis Marseille-P2341T (GCF_900119705.1)	Ezakiella massiliensis Marseille-P2951T (GCF_900120165.1)	Ndongobacter massiliensis Marseille-P3170T (GCF_900120375.1)	Urinicoccus massiliensis FC2 (GCF_900120405.1)	Anaerococcus mediterraneensis Marseille-P2765T (GCF_900128415.1)	Anaerococcus urinomassiliensis Marseille-P2143T (GCF_900128425.1)	Anaerosphaera aminiphila DSM 21120 (GCF_900129925.1)	Aedoeadaptatus urinae Marseille-P3195T (GCF_900155585.1)
Anaerococcus prevotii DSM 20548 (GCF_000024105.1)	100	37.7444	64.8635	75.3765	65.3281	65.3379	35.8009	34.7343	37.9989	38.2479	35.3132	38.291	65.9537	31.1748	38.3986	38.3057	37.0692	36.1914	65.0279	33.6576	38.2727	30.3712	30.9634	42.6158	34.3378	63.8287	35.5823	36.7956	33.459	38.915	35.2642	65.1971	67.9524	35.6565	35.207	40.453	34.8358	33.0667	34.9776	34.017	39.0087	33.6697	31.3594	35.4875	35.3471	67.627	64.4641	33.9415	34.3723
Peptoniphilus duerdenii ATCC BAA-1640 (GCF_000146345.1)	37.7444	100	41.5479	38.7022	39.7624	37.8455	50.6805	28.6927	55.7697	54.5582	35.91	49.0346	37.9302	40.862	55.7576	54.8955	30.569	53.2707	42.2058	32.5326	38.8858	37.4429	39.898	42.6592	47.2718	36.5202	49.0078	32.6621	38.7599	55.9524	49.2269	41.3557	35.3441	48.9269	47.2654	67.8241	44.8296	31.9736	45.8778	50.9725	54.1325	34.7748	39.3905	34.3395	52.1649	41.3996	37.7133	46.378	47.1484
Anaerococcus lactolyticus ATCC 51172 (GCF_000156575.1)	64.8635	41.5479	100	65.8794	60.8952	60.4067	34.144	33.608	39.1956	38.8286	35.2892	35.6024	59.7283	32.7544	39.1769	42.7161	33.3431	35.0908	59.3113	30.4248	34.7512	32.5774	34.0566	41.5265	31.4431	56.7994	35.3042	31.8047	34.3853	39.8897	32.1371	80.8689	59.4016	37.3323	35.9969	42.3296	33.6248	32.5015	35.3176	35.9756	37.3606	34.1991	33.2321	35.0524	39.9597	73.7354	61.2528	32.0755	36.305
Anaerococcus tetradius ATCC 35098 (GCF_000159095.1)	75.3765	38.7022	65.8794	100	65.1049	62.4522	35.2797	31.8598	36.2668	38.1202	33.9585	35.4292	60.4628	31.5034	37.2352	39.859	33.7008	34.9135	62.961	31.3084	35.7803	30.8774	31.8626	42.2339	32.3213	64.5392	36.0774	34.8601	33.6217	37.0064	33.6962	65.8732	62.8524	37.4181	34.6113	39.7185	33.6585	32.2504	32.7032	33.8219	36.6703	33.3627	31.9955	34.4526	37.4265	63.7743	60.8947	31.9782	33.2697
Anaerococcus vaginalis ATCC 51170 (GCF_000163295.1)	65.3281	39.7624	60.8952	65.1049	100	77.055	38.2674	35.3665	39.4965	40.7221	35.5352	37.9743	59.9266	32.8791	40.9263	42.2797	36.5626	38.7118	80.8425	33.4173	40.1866	34.1397	35.054	46.063	35.3064	71.9874	37.4207	38.3898	37.1814	41.6405	35.6204	61.7851	61.0078	38.8754	37.079	42.1755	35.7849	34.2684	35.6688	36.5565	40.3529	35.5196	33.3434	35.8524	38.0874	60.2322	59.866	35.4553	37.2474
Anaerococcus hydrogenalis DSM 7454 (GCF_000173355.1)	65.3379	37.8455	60.4067	62.4522	77.055	100	36.1328	32.9587	39.2043	40.5398	35.548	38.1908	57.7368	31.7806	40.2714	40.7207	35.457	36.6101	80.8499	33.7029	38.7395	32.172	31.9196	43.1985	34.4507	71.805	37.7354	36.9394	34.5693	41.429	35.8444	59.8147	62.0747	39.3046	36.6446	41.2576	34.6044	33.1366	36.3734	36.2152	40.1726	34.0669	30.903	33.3061	37.9346	60.2123	59.3923	35.3687	36.0513
Peptoniphilus indolicus ATCC 29427 (GCF_000227315.1)	35.8009	50.6805	34.144	35.2797	38.2674	36.1328	100	25.4505	53.5228	54.1173	32.2048	50.3495	33.4829	32.1485	55.5642	51.1008	28.1383	58.3499	37.68	29.6914	34.2768	31.8852	31.4331	37.3555	54.0287	36.7289	53.5901	34.6753	32.8454	54.8074	54.354	34.5581	34.8509	52.259	43.5651	53.0295	43.1383	30.7109	42.2601	49.1803	54.0345	32.0291	29.8715	31.83	42.5282	33.713	33.9355	54.7708	43.5236
Helcococcus kunzii ATCC 51366 (GCF_000245755.1)	34.7343	28.6927	33.608	31.8598	35.3665	32.9587	25.4505	100	27.7431	28.9436	29.3103	27.3555	35.4351	26.4172	28.7029	29.5461	59.9264	28.9223	33.2228	29.8768	33.0075	26.1058	24.5982	31.3646	26.9626	32.8452	26.6006	30.9749	29.0794	30.1835	28.7112	33.1022	34.0792	26.8545	27.2456	29.1548	27.2727	29.5835	26.5114	27.1805	29.0385	29.081	25.7069	29.3887	26.2067	32.7023	35.729	26.7729	26.8293
Peptoniphilus grossensis ph5 (GCF_000311825.1)	37.9989	55.7697	39.1956	36.2668	39.4965	39.2043	53.5228	27.7431	100	60.1753	35.2626	73.6515	38.2619	36.4583	78.7045	64.4301	29.8017	54.5455	42.0546	32.6081	35.5309	34.1436	32.242	37.9572	51.6192	36.6332	73.0276	31.2241	33.9063	79.5545	53.4758	38.3159	36.3561	67.7613	49.1984	57.1311	43.244	30.9475	47.6919	63.3996	75.1408	33.9265	33.5471	32.2572	53.5097	39.1348	37.2564	50.6306	49.2813
Peptoniphilus obesi ph1 (GCF_000311865.1)	38.2479	54.5582	38.8286	38.1202	40.7221	40.5398	54.1173	28.9436	60.1753	100	37.3722	56.0294	38.7533	38.0138	58.8201	61.013	30.8747	61.3651	42.7695	34.5147	38.8069	38.2966	37.0021	41.0475	55.116	37.7854	54.6111	33.1431	36.3913	59.838	56.3572	40.0649	35.9769	56.0152	47.7077	56.5296	45.4432	33.7104	47.3468	58.1388	61.3064	36.3958	36.1357	32.1863	53.1933	39.0877	37.7	55.3501	47.9241
Kallipyga gabonensis GM4 (GCF_001286805.1)	35.3132	35.91	35.2892	33.9585	35.5352	35.548	32.2048	29.3103	35.2626	37.3722	100	31.9056	34.9631	30.6141	34.8674	34.9559	32.9949	33.5252	36.6928	83.9563	32.8654	29.3185	28.2075	34.8707	32.1206	32.6771	31.8282	27.6135	31.3227	34.5085	31.0724	37.1588	34.8837	31.0519	33.008	36.0335	32.9767	55.5109	32.6166	33.4922	35.764	58.1891	28.3049	49.9693	35.1767	35.9516	35.2152	29.9913	33.6194
Peptoniphilus timonensis JC401 (GCF_000312025.1)	38.291	49.0346	35.6024	35.4292	37.9743	38.1908	50.3495	27.3555	73.6515	56.0294	31.9056	100	35.2956	33.437	74.9374	61.2885	29.6421	54.7597	38.0375	32.0947	36.8421	35.6299	30.6525	36.7402	51.6888	34.7268	69.0066	32.1294	30.998	76.0448	56.1193	35.1691	36.7277	66.3573	45.6834	53.5351	45.0559	31.4035	44.6626	59.0292	73.3075	31.7058	31.7894	28.4676	46.2847	36.239	35.2004	52.6623	45.9883
Anaerococcus provencensis 9402080 (GCF_000312365.2)	65.9537	37.9302	59.7283	60.4628	59.9266	57.7368	33.4829	35.4351	38.2619	38.7533	34.9631	35.2956	100	31.4043	36.8724	35.953	34.8485	33.3524	60.98	32.4453	36.0733	31.6928	29.5461	41.3479	33.6725	57.3095	34.4192	34.804	33.6554	38.3548	33.2547	62.4728	71.4631	33.9338	34.1998	37.3971	32.2305	32.0578	32.5878	33.4146	41.2682	34.1697	30.2024	35.0329	35.0037	60.3907	81.8491	31.6933	33.3684
Fenollaria massiliensis 9401234 (GCF_000312505.2)	31.1748	40.862	32.7544	31.5034	32.8791	31.7806	32.1485	26.4172	36.4583	38.0138	30.6141	33.437	31.4043	100	36.8763	37.6953	29.9902	35.8941	35.1754	28.6353	36.4469	81.0488	49.5435	37.4074	31.697	29.7635	33.1728	29.6177	36.0596	37.8511	33.1459	35.6061	30.6265	31.5718	34.4709	38.9423	31.8182	27.1433	34.3603	36.9198	37.3791	30.0322	45.6854	28.5629	38.2678	33.4336	31.1075	31.1466	34.8175
Peptoniphilus senegalensis JC140 (GCF_000321025.1)	38.3986	55.7576	39.1769	37.2352	40.9263	40.2714	55.5642	28.7029	78.7045	58.8201	34.8674	74.9374	36.8724	36.8763	100	65.913	31.1738	58.4724	40.7535	31.8895	36.8314	36.0157	35.5369	39.5571	53.0161	37.1466	71.6733	32.2399	34.728	80.0285	55.7916	39.142	38.4454	69.6352	48.8431	58.2275	46.6893	32.878	47.0418	62.3565	76.3841	34.8911	34.6165	31.4745	51.0488	39.5962	38.5191	54.5254	49.1243
Peptoniphilus lacrimalis DSM 7455 (GCF_000378725.1)	38.3057	54.8955	42.7161	39.859	42.2797	40.7207	51.1008	29.5461	64.4301	61.013	34.9559	61.2885	35.953	37.6953	65.913	100	31.338	58.296	42.4921	31.6103	35.6355	37.4248	36.2496	41.3658	52.3364	38.2906	61.0629	32.5104	37.1718	69.198	54.7356	40.9949	36.0489	61.4087	47.8028	59.5989	45.0046	33.6081	46.6724	73.7937	64.1911	34.7621	37.7064	32.2064	51.3462	39.5055	39.5516	53.8567	47.9895
Helcococcus sueciensis DSM 17243 (GCF_000423145.1)	37.0692	30.569	33.3431	33.7008	36.5626	35.457	28.1383	59.9264	29.8017	30.8747	32.9949	29.6421	34.8485	29.9902	31.1738	31.338	100	32.3656	35.576	34.0559	37.0906	29.6791	27.5771	35.9148	28.608	33.858	28.8268	32.482	32.2185	31.1872	30.5788	32.7692	35.7734	28.6008	29.335	30.9905	30.0582	32.4592	29.3406	30.1944	30.9039	32.559	29.4098	32.333	27.3543	34.2284	35.8712	29.2298	29.1935
Peptoniphilus mikwangii ChDC B134 (GCF_000468535.1)	36.1914	53.2707	35.0908	34.9135	38.7118	36.6101	58.3499	28.9223	54.5455	61.3651	33.5252	54.7597	33.3524	35.8941	58.4724	58.296	32.3656	100	37.9803	33.345	38.2069	35.5853	32.471	38.376	59.9488	34.8797	53.7064	36.0394	38.1047	57.7624	65.5727	35.1533	36.9904	53.3235	42.9415	58.4233	46.6941	33.9716	45.043	59.9933	55.9873	34.7658	33.7337	32.1602	45.8271	34.9867	34.017	62.8641	45.5132
Anaerococcus jeddahensis SB3 (GCF_001182725.1)	65.0279	42.2058	59.3113	62.961	80.8425	80.8499	37.68	33.2228	42.0546	42.7695	36.6928	38.0375	60.98	35.1754	40.7535	42.4921	35.576	37.9803	100	35.2283	39.3032	31.6622	32.109	43.9722	36.1949	69.6081	37.6698	35.9883	36.786	43.6071	35.601	60.6709	61.4861	37.5432	38.4959	43.6513	33.7195	33.3857	36.1349	38.8872	43.2448	36.375	31.5068	37.1024	40.0648	60.3789	60.9698	34.7826	37.8144
Kallipyga gabonensis GM4 (GCF_001286805.1)	33.6576	32.5326	30.4248	31.3084	33.4173	33.7029	29.6914	29.8768	32.6081	34.5147	83.9563	32.0947	32.4453	28.6353	31.8895	31.6103	34.0559	33.345	35.2283	100	33.7524	27.2222	25.3809	32.0036	30.9365	30.9938	29.2338	28.6386	29.4689	32.0111	31.4034	32.9041	34.9206	28.8473	31.0408	31.4039	31.8167	56.2976	30.8388	32.9292	33.9875	56.4799	26.1819	47.4897	31.0577	32.2245	33.2472	29.1741	31.0922
Lagierella massiliensis SIT14 (GCF_001407835.1)	38.2727	38.8858	34.7512	35.7803	40.1866	38.7395	34.2768	33.0075	35.5309	38.8069	32.8654	36.8421	36.0733	36.4469	36.8314	35.6355	37.0906	38.2069	39.3032	33.7524	100	38.6844	35.909	51.0244	33.7324	35.718	33.6323	51.703	41.2926	37.336	36.5385	34.4358	36.3065	33.2438	34.435	37.4445	35.3377	34.0649	34.5854	34.392	37.5	32.0898	35.411	32.4174	32.7788	35.4621	36.3928	34.6685	34.7165
Fenollaria timonensis GD5 (GCF_001457835.1)	30.3712	37.4429	32.5774	30.8774	34.1397	32.172	31.8852	26.1058	34.1436	38.2966	29.3185	35.6299	31.6928	81.0488	36.0157	37.4248	29.6791	35.5853	31.6622	27.2222	38.6844	100	49.5493	38.7678	31.129	31.1586	33.0608	30.3612	34.5652	36.643	33.2024	32.0926	29.5744	33.6757	34.7279	36.9745	32.8741	27.2336	34.7709	33.7626	36.0263	27.7869	48.9215	26.1594	37.5176	30.9278	32.0332	33.0189	34.5758
Ezakiella coagulans DSM 20705 (GCF_003096635.1)	30.9634	39.898	34.0566	31.8626	35.054	31.9196	31.4331	24.5982	32.242	37.0021	28.2075	30.6525	29.5461	49.5435	35.5369	36.2496	27.5771	32.471	32.109	25.3809	35.909	49.5493	100	36.584	27.6368	29.9005	30.3736	28.0873	33.0046	34.3502	28.9655	33.954	29.5006	31.1277	32.9364	35.5359	32.8036	26.7476	32.5803	31.9414	32.2542	27.4625	67.5868	26.3538	35.9384	31.8484	31.4835	28.8674	32.7519
Finegoldia magna DSM 20470 (GCF_003182075.1)	42.6158	42.6592	41.5265	42.2339	46.063	43.1985	37.3555	31.3646	37.9572	41.0475	34.8707	36.7402	41.3479	37.4074	39.5571	41.3658	35.9148	38.376	43.9722	32.0036	51.0244	38.7678	36.584	100	34.6687	41.2376	36.4727	42.3954	43.1825	39.9394	35.909	40.3767	40.3114	35.8348	36.3785	40.5929	37.2404	33.262	36.5106	34.2558	40.2952	34.5289	37.5	32.5254	37.612	40.8286	40.8126	34.9613	35.8693
Anaerosphaera multitolerans GS7-6-2 (GCF_004006535.1)	34.3378	47.2718	31.4431	32.3213	35.3064	34.4507	54.0287	26.9626	51.6192	55.116	32.1206	51.6888	33.6725	31.697	53.0161	52.3364	28.608	59.9488	36.1949	30.9365	33.7324	31.129	27.6368	34.6687	100	34.6281	53.2761	40.4279	31.27	53.5787	60.3439	34.0072	32.7996	51.7918	40.7248	51.3335	40.9427	29.6056	39.9793	52.1013	55.0904	32.2219	29.9437	31.0165	41.2472	32.6208	32.8747	77.4466	40.9875
Anaerococcus porci WCA-380-WT-2B (GCF_009696575.1)	63.8287	36.5202	56.7994	64.5392	71.9874	71.805	36.7289	32.8452	36.6332	37.7854	32.6771	34.7268	57.3095	29.7635	37.1466	38.2906	33.858	34.8797	69.6081	30.9938	35.718	31.1586	29.9005	41.2376	34.6281	100	38.4081	37.0993	32.5631	37.4936	33.8667	57.9559	58.1295	37.5244	34.3367	38.3409	32.9285	30.7321	33.1164	33.0711	37.3049	31.4423	30.3432	33.649	36.1502	56.7343	57.3476	34.45	33.3772
Peptoniphilus faecalis AGMB00490 (GCF_012976305.1)	35.5823	49.0078	35.3042	36.0774	37.4207	37.7354	53.5901	26.6006	73.0276	54.6111	31.8282	69.0066	34.4192	33.1728	71.6733	61.0629	28.8268	53.7064	37.6698	29.2338	33.6323	33.0608	30.3736	36.4727	53.2761	38.4081	100	33.4761	31.2686	71.8467	52.6274	35.3558	34.2803	69.723	43.466	52.8373	41.6342	29.8371	42.6887	59.1642	68.6567	30.4719	31.9097	28.7871	45.8976	36.301	35.0929	54.566	43.7384
Miniphocaeibacter halophilus AMB_01 (GCF_016458825.1)	36.7956	32.6621	31.8047	34.8601	38.3898	36.9394	34.6753	30.9749	31.2241	33.1431	27.6135	32.1294	34.804	29.6177	32.2399	32.5104	32.482	36.0394	35.9883	28.6386	51.703	30.3612	28.0873	42.3954	40.4279	37.0993	33.4761	100	35.2897	33.1245	37.5521	32.9313	34.7968	32.8679	28.9606	32.8862	30.9414	28.0549	30.1023	31.6629	32.3923	28.0725	28.3409	29.2917	29.6382	33.0579	33.3181	40.6096	29.5795
Parvimonas parva S3374 (GCF_016552165.1)	33.459	38.7599	34.3853	33.6217	37.1814	34.5693	32.8454	29.0794	33.9063	36.3913	31.3227	30.998	33.6554	36.0596	34.728	37.1718	32.2185	38.1047	36.786	29.4689	41.2926	34.5652	33.0046	43.1825	31.27	32.5631	31.2686	35.2897	100	32.8546	31.9353	36.9904	32.4915	31.0468	30.238	37.2376	29.9778	30.1311	30.5019	35.8032	34.2433	32.7142	34.4902	31.2894	33.9211	33.2873	32.5007	30.9132	32.0313
Peptoniphilus gorbachii DSM 21461 (GCF_016908115.1)	38.915	55.9524	39.8897	37.0064	41.6405	41.429	54.8074	30.1835	79.5545	59.838	34.5085	76.0448	38.3548	37.8511	80.0285	69.198	31.1872	57.7624	43.6071	32.0111	37.336	36.643	34.3502	39.9394	53.5787	37.4936	71.8467	33.1245	32.8546	100	55.8824	39.3035	38.1706	68.582	51.5789	59.1423	46.0006	32.4207	49.9009	61.3152	77.0515	33.8385	34.0313	30.1633	51.9133	41.4705	40.0053	53.5501	50.8018
Peptoniphilus stercorisuis DSM 27563 (GCF_017874395.1)	35.2642	49.2269	32.1371	33.6962	35.6204	35.8444	54.354	28.7112	53.4758	56.3572	31.0724	56.1193	33.2547	33.1459	55.7916	54.7356	30.5788	65.5727	35.601	31.4034	36.5385	33.2024	28.9655	35.909	60.3439	33.8667	52.6274	37.5521	31.9353	55.8824	100	32.8171	37.6386	52.957	42.7319	54.96	44.6125	32.4204	42.0596	54.9667	56.5029	32.6369	29.183	29.2069	42.1785	33.5581	33.9405	62.6936	43.5635
Anaerococcus degeneri DSM 29674 (GCF_017874475.1)	65.1971	41.3557	80.8689	65.8732	61.7851	59.8147	34.5581	33.1022	38.3159	40.0649	37.1588	35.1691	62.4728	35.6061	39.142	40.9949	32.7692	35.1533	60.6709	32.9041	34.4358	32.0926	33.954	40.3767	34.0072	57.9559	35.3558	32.9313	36.9904	39.3035	32.8171	100	60.6185	37.1563	35.6605	41.7163	32.9865	32.6005	34.6582	35.286	38.4167	36.3636	32.8013	36.5024	38.4673	73.7575	61.8272	32.2654	35.3681
Anaerococcus nagyae DSM 101193 (GCF_017874535.1)	67.9524	35.3441	59.4016	62.8524	61.0078	62.0747	34.8509	34.0792	36.3561	35.9769	34.8837	36.7277	71.4631	30.6265	38.4454	36.0489	35.7734	36.9904	61.4861	34.9206	36.3065	29.5744	29.5006	40.3114	32.7996	58.1295	34.2803	34.7968	32.4915	38.1706	37.6386	60.6185	100	34.4723	32.9463	35.8186	34.5616	33.6504	32.5015	35.4407	38.9136	33.9309	28.9833	32.0505	30.2912	60.6748	73.8605	32.6809	33.4836
Peptoniphilus ovalis MSJ-1 (GCF_018919265.1)	35.6565	48.9269	37.3323	37.4181	38.8754	39.3046	52.259	26.8545	67.7613	56.0152	31.0519	66.3573	33.9338	31.5718	69.6352	61.4087	28.6008	53.3235	37.5432	28.8473	33.2438	33.6757	31.1277	35.8348	51.7918	37.5244	69.723	32.8679	31.0468	68.582	52.957	37.1563	34.4723	100	44.4357	52.4939	43.642	30.3904	43.905	58.4029	65.9115	30.426	32.7515	28.6061	47.6865	36.059	35.7516	53.2497	44.3935
Aedoeadaptatus acetigenes E51 (GCF_025566985.1)	35.207	47.2654	35.9969	34.6113	37.079	36.6446	43.5651	27.2456	49.1984	47.7077	33.008	45.6834	34.1998	34.4709	48.8431	47.8028	29.335	42.9415	38.4959	31.0408	34.435	34.7279	32.9364	36.3785	40.7248	34.3367	43.466	28.9606	30.238	51.5789	42.7319	35.6605	32.9463	44.4357	100	48.2927	71.8853	31.8966	83.1697	44.0176	49.6637	32.5375	33.1971	30.5248	52.8242	38.5321	35.0169	39.957	83.1537
Peptoniphilus koenoeneniae DSM 22616 (GCF_030812875.1)	40.453	67.8241	42.3296	39.7185	42.1755	41.2576	53.0295	29.1548	57.1311	56.5296	36.0335	53.5351	37.3971	38.9423	58.2275	59.5989	30.9905	58.4233	43.6513	31.4039	37.4445	36.9745	35.5359	40.5929	51.3335	38.3409	52.8373	32.8862	37.2376	59.1423	54.96	41.7163	35.8186	52.4939	48.2927	100	45.5772	34.3801	48.5614	54.414	56.8495	35.5856	36.4666	35.9774	53.3499	41.6575	38.2401	51.5288	50.2525
Peptoniphilus ivorii SBH 093 (GCF_030815095.1)	34.8358	44.8296	33.6248	33.6585	35.7849	34.6044	43.1383	27.2727	43.244	45.4432	32.9767	45.0559	32.2305	31.8182	46.6893	45.0046	30.0582	46.6941	33.7195	31.8167	35.3377	32.8741	32.8036	37.2404	40.9427	32.9285	41.6342	30.9414	29.9778	46.0006	44.6125	32.9865	34.5616	43.642	71.8853	45.5772	100	33.4802	73.7454	43.8805	46.6218	33.7037	33.7596	31.5985	47.2942	34.025	33.5497	42.0484	73.707
Murdochiella massiliensis SIT12 (GCF_900059565.1)	33.0667	31.9736	32.5015	32.2504	34.2684	33.1366	30.7109	29.5835	30.9475	33.7104	55.5109	31.4035	32.0578	27.1433	32.878	33.6081	32.4592	33.9716	33.3857	56.2976	34.0649	27.2336	26.7476	33.262	29.6056	30.7321	29.8371	28.0549	30.1311	32.4207	32.4204	32.6005	33.6504	30.3904	31.8966	34.3801	33.4802	100	31.1455	31.2873	32.6923	77.3946	28.0291	48.0984	29.7778	33.3431	33.1495	30.4988	31.7891
Aedoeadaptatus pacaensis Kh-D5 (GCF_900088125.1)	34.9776	45.8778	35.3176	32.7032	35.6688	36.3734	42.2601	26.5114	47.6919	47.3468	32.6166	44.6626	32.5878	34.3603	47.0418	46.6724	29.3406	45.043	36.1349	30.8388	34.5854	34.7709	32.5803	36.5106	39.9793	33.1164	42.6887	30.1023	30.5019	49.9009	42.0596	34.6582	32.5015	43.905	83.1697	48.5614	73.7454	31.1455	100	43.7106	47.0049	31.5245	34.9074	31.0505	51.4085	38.4636	33.0144	39.3964	88.0186
Peptoniphilus raoultii KHD4 (GCF_900099555.1)	34.017	50.9725	35.9756	33.8219	36.5565	36.2152	49.1803	27.1805	63.3996	58.1388	33.4922	59.0292	33.4146	36.9198	62.3565	73.7937	30.1944	59.9933	38.8872	32.9292	34.392	33.7626	31.9414	34.2558	52.1013	33.0711	59.1642	31.6629	35.8032	61.3152	54.9667	35.286	35.4407	58.4029	44.0176	54.414	43.8805	31.2873	43.7106	100	62.0876	34.1906	32.3096	30.9936	49.2508	34.5713	33.0191	52.2063	45.2612
Peptoniphilus lacydonensis EL1 (GCF_900106515.1)	39.0087	54.1325	37.3606	36.6703	40.3529	40.1726	54.0345	29.0385	75.1408	61.3064	35.764	73.3075	41.2682	37.3791	76.3841	64.1911	30.9039	55.9873	43.2448	33.9875	37.5	36.0263	32.2542	40.2952	55.0904	37.3049	68.6567	32.3923	34.2433	77.0515	56.5029	38.4167	38.9136	65.9115	49.6637	56.8495	46.6218	32.6923	47.0049	62.0876	100	35.1614	32.9651	31.6034	51.1502	38.7537	39.7344	52.8509	47.3913
Murdochiella vaginalis Marseille-P2341T (GCF_900119705.1)	33.6697	34.7748	34.1991	33.3627	35.5196	34.0669	32.0291	29.081	33.9265	36.3958	58.1891	31.7058	34.1697	30.0322	34.8911	34.7621	32.559	34.7658	36.375	56.4799	32.0898	27.7869	27.4625	34.5289	32.2219	31.4423	30.4719	28.0725	32.7142	33.8385	32.6369	36.3636	33.9309	30.426	32.5375	35.5856	33.7037	77.3946	31.5245	34.1906	35.1614	100	29.0682	52.6684	34.119	33.6824	33.6028	31.6403	33.0581
Ezakiella massiliensis Marseille-P2951T (GCF_900120165.1)	31.3594	39.3905	33.2321	31.9955	33.3434	30.903	29.8715	25.7069	33.5471	36.1357	28.3049	31.7894	30.2024	45.6854	34.6165	37.7064	29.4098	33.7337	31.5068	26.1819	35.411	48.9215	67.5868	37.5	29.9437	30.3432	31.9097	28.3409	34.4902	34.0313	29.183	32.8013	28.9833	32.7515	33.1971	36.4666	33.7596	28.0291	34.9074	32.3096	32.9651	29.0682	100	26.9812	35.1914	32.2303	30.7841	30.1569	35.0771
Ndongobacter massiliensis Marseille-P3170T (GCF_900120375.1)	35.4875	34.3395	35.0524	34.4526	35.8524	33.3061	31.83	29.3887	32.2572	32.1863	49.9693	28.4676	35.0329	28.5629	31.4745	32.2064	32.333	32.1602	37.1024	47.4897	32.4174	26.1594	26.3538	32.5254	31.0165	33.649	28.7871	29.2917	31.2894	30.1633	29.2069	36.5024	32.0505	28.6061	30.5248	35.9774	31.5985	48.0984	31.0505	30.9936	31.6034	52.6684	26.9812	100	32.9409	34.7132	31.7034	29.6255	32.1691
Urinicoccus massiliensis FC2 (GCF_900120405.1)	35.3471	52.1649	39.9597	37.4265	38.0874	37.9346	42.5282	26.2067	53.5097	53.1933	35.1767	46.2847	35.0037	38.2678	51.0488	51.3462	27.3543	45.8271	40.0648	31.0577	32.7788	37.5176	35.9384	37.612	41.2472	36.1502	45.8976	29.6382	33.9211	51.9133	42.1785	38.4673	30.2912	47.6865	52.8242	53.3499	47.2942	29.7778	51.4085	49.2508	51.1502	34.119	35.1914	32.9409	100	37.6966	34.9042	41.5736	52.8059
Anaerococcus mediterraneensis Marseille-P2765T (GCF_900128415.1)	67.627	41.3996	73.7354	63.7743	60.2322	60.2123	33.713	32.7023	39.1348	39.0877	35.9516	36.239	60.3907	33.4336	39.5962	39.5055	34.2284	34.9867	60.3789	32.2245	35.4621	30.9278	31.8484	40.8286	32.6208	56.7343	36.301	33.0579	33.2873	41.4705	33.5581	73.7575	60.6748	36.059	38.5321	41.6575	34.025	33.3431	38.4636	34.5713	38.7537	33.6824	32.2303	34.7132	37.6966	100	61.5404	31.7587	36.3538
Anaerococcus urinomassiliensis Marseille-P2143T (GCF_900128425.1)	64.4641	37.7133	61.2528	60.8947	59.866	59.3923	33.9355	35.729	37.2564	37.7	35.2152	35.2004	81.8491	31.1075	38.5191	39.5516	35.8712	34.017	60.9698	33.2472	36.3928	32.0332	31.4835	40.8126	32.8747	57.3476	35.0929	33.3181	32.5007	40.0053	33.9405	61.8272	73.8605	35.7516	35.0169	38.2401	33.5497	33.1495	33.0144	33.0191	39.7344	33.6028	30.7841	31.7034	34.9042	61.5404	100	33.2568	32.7693
Anaerosphaera aminiphila DSM 21120 (GCF_900129925.1)	33.9415	46.378	32.0755	31.9782	35.4553	35.3687	54.7708	26.7729	50.6306	55.3501	29.9913	52.6623	31.6933	31.1466	54.5254	53.8567	29.2298	62.8641	34.7826	29.1741	34.6685	33.0189	28.8674	34.9613	77.4466	34.45	54.566	40.6096	30.9132	53.5501	62.6936	32.2654	32.6809	53.2497	39.957	51.5288	42.0484	30.4988	39.3964	52.2063	52.8509	31.6403	30.1569	29.6255	41.5736	31.7587	33.2568	100	40.6267
Aedoeadaptatus urinae Marseille-P3195T (GCF_900155585.1)	34.3723	47.1484	36.305	33.2697	37.2474	36.0513	43.5236	26.8293	49.2813	47.9241	33.6194	45.9883	33.3684	34.8175	49.1243	47.9895	29.1935	45.5132	37.8144	31.0922	34.7165	34.5758	32.7519	35.8693	40.9875	33.3772	43.7384	29.5795	32.0313	50.8018	43.5635	35.3681	33.4836	44.3935	83.1537	50.2525	73.707	31.7891	88.0186	45.2612	47.3913	33.0581	35.0771	32.1691	52.8059	36.3538	32.7693	40.6267	100
Peptoniphilus asaccharolyticus DSM 20463 (GCF_900176115.1)	33.2522	51.1572	35.5566	38.3691	37.0806	35.2332	73.0072	24.9397	53.3286	54.366	32.2749	50.5053	36.8073	32.6748	56.6542	51.5831	26.8008	56.5679	37.4443	29.1166	37.2157	35.009	32.4027	36.9913	51.6451	35.3344	52.2727	32.458	33.8623	52.8126	50.9382	38.4562	34.4598	52.5764	43.8733	54.3082	41.2815	29.4958	40.611	51.1237	53.0901	31.1159	30.5713	31.2343	46.1957	32.928	34.2399	51.6607	42.4379
Peptoniphilus vaginalis KhD- 2 (GCF_900176605.1)	35.2282	52.9283	35.4488	34.2418	37.3445	38.6627	53.3127	27.182	76.3207	58.3187	34.0091	71.4562	37.0582	38.112	76.2687	62.3201	30.4901	56.7197	41.7595	34.2679	35.739	34.8893	31.7493	35.8953	54.3928	36.2383	67.845	33.4631	34.0059	74.4199	56.3584	36.2986	37.4295	67.3507	46.5247	53.4761	44.1455	30.2018	47.2055	64.3971	73.5968	32.9677	31.3228	30.7046	50.3112	35.0361	36.494	52.3849	48
Ezakiella peruensis M6.X2 (GCF_900215725.1)	30.238	35.9151	28.7382	29.8474	31.1341	29.6244	29.5877	25.7193	31.4518	33.7954	26.7134	31.9328	28.0707	44.095	32.1818	34.2408	29.9597	32.1669	29.673	26.2327	35.9527	46.5028	63.895	35.4075	29.4165	28.0196	29.7727	28.8252	32.3235	32.9471	29.5261	29.1216	28.6473	30.106	31.0882	34.0944	31.8402	27.0639	31.7675	30.8907	31.1071	26.7946	86.1679	25.8153	30.706	29.4035	29.0242	29.454	31.9622
Miniphocaeibacter massiliensis Marseille-P4678 (GCF_900232905.1)	35.8987	33.2507	31.0736	33.366	37.4609	36.1791	35.0164	29.4383	32.7167	34.0891	28.7459	32.8664	33.4753	30.7916	33.5326	32.8316	31.0991	36.3456	36.8557	29.1167	51.7564	30.3951	28.0833	42.4937	39.3034	36.467	33.3969	66.9563	35.8762	33.1204	36.546	32.6516	33.9114	33.2123	28.4773	33.1045	30.7945	28.9214	28.5677	33.3692	34.9005	29.5798	28.0848	30.303	29.5287	31.6901	30.6226	39.2352	28.7281
Helcococcus massiliensis Marseille-P4590 (GCF_900258485.1)	36.6095	30.3371	33.7465	31.5125	35.3324	33.6278	25.5988	58.5993	27.5235	30.5043	32.1041	28.2468	33.6658	29.7702	30.2151	29.7785	66.3081	32.2953	35.9554	33.4706	33.7094	28.2198	27.8289	33.2241	28.2198	32.2542	26.2805	30.8403	32.1794	30.0835	30.0582	33.323	35.1943	27.451	28.7554	30.8711	29.0264	32.6244	28.0678	28.9803	30.0373	32.73	28.0071	32.1993	27.6616	33.6875	34.7179	27.8868	28.1347
Anaerococcus marasmi Marseille-P3557 (GCF_900290195.1)	80.2883	35.9928	62.419	72.9367	61.3348	62.9142	34.1014	34.3109	35.4896	35.9213	33.3615	36.2671	65.1026	31.0807	36.9612	36.0409	34.495	33.8652	62.8304	32.542	37.8101	29.5873	30.1302	40.1304	33.0335	62.0352	34.285	36.6873	30.9076	38.1683	34.0173	63.1932	65.2643	33.2082	34.1815	37.5855	33.3428	31.2646	33.4316	32.2247	36.5364	31.4702	29.2792	33.4687	35.212	62.5659	63.4822	32.5283	33.4326
Aedoeadaptatus coli Marseille-P3761 (GCF_900343085.1)	34.3776	48.2805	35.3156	34.7642	36.6809	35.372	42.3866	26.2442	50.0395	50.6318	33.4717	46.1079	35.6231	34.5502	48.5011	47.1485	28.4424	42.8304	38.4982	32.2148	33.4088	34.8387	32.4017	37.7699	41.3916	33.7168	44.3015	28.4654	31.1227	49.8612	42.0635	37.3732	32.0628	45.2356	87.0462	46.218	73.4052	31.9136	80.4329	44.5032	50.5618	33.9061	33.9186	31.561	52.8568	36.9845	34.7508	40.1238	80.3297
Anaerococcus octavius UMB0119 (GCF_900445265.1)	66.1017	37.8327	59.7522	61.5694	62.7834	62.3227	34.9117	32.8018	36.9976	37.7687	33.5734	37.1812	72.0846	30.2123	38.3295	38.835	35.3943	34.6907	61.2638	31.748	38.2589	32.3739	32.106	43.4098	32.6321	58.0579	34.3384	34.6386	33.5786	38.4615	34.9484	60.3417	76.0671	35.0794	35.7063	38.522	36.6475	32.1563	35.2858	33.5217	40.2273	32.4946	32.3956	33.0457	33.4139	60.4194	70.7883	32.5898	36.0552
Peptoniphilus harei NCTC13076 (GCF_900454685.1)	40.3026	55.3607	42.0433	39.1951	42.2747	40.5557	53.7795	27.979	76.0369	61.9223	34.7391	77.2489	38.2838	36.452	80.3729	66.0548	29.836	54.8953	40.9499	31.8535	36.8585	38.7313	37.0646	42.5596	53.0957	40.9155	70.5198	33.3555	33.7407	80.1935	54.8002	41.357	37.7358	70.9117	50.6562	55.5877	49.9318	33.3427	48.0299	59.2811	76.6855	34.2817	36.8955	29.9245	52.4578	40.842	41.3321	54.0574	48.7253
Anaerococcus vaginimassiliensis Marseille-P4512 (GCF_900626155.1)	76.0736	40.5833	66.1465	71.1368	62.7304	64.6348	34.2065	35.1545	39.6902	41.1199	37.9518	38.3324	65.2602	33.8295	38.6448	39.9828	37.0605	35.9746	66.0694	35.4109	38.0282	31.2779	31.1354	42.5957	34.8263	59.9378	35.4982	34.2629	34.8597	39.6168	35.5683	66.6139	67.6714	36.4216	36.2824	40.3037	35.3621	34.4838	35.0171	37.1753	42.0302	36.151	33.3234	34.8152	38.6253	66.3825	64.709	32.76	35.6133
Parvimonas micra NTTC11808 (GCF_900637905.1)	33.7185	36.5529	33.4174	33.0484	36.6452	34.9274	32.745	30.0029	31.9275	34.2759	29.302	31.5221	32.448	33.0327	34.3215	36.4857	32.4508	39.606	34.5234	27.8368	41.4015	34.9015	32.4819	42.651	30.6206	32.5384	31.2448	36.5193	72.3377	33.9125	33.3333	33.3985	33.1232	31.4117	29.1222	37.1304	29.3659	30.2419	29.6994	34.0025	33.4951	30.9516	32.8576	29.3883	31.1803	32.543	33.3147	32.0104	30.1782
Peptoniphilus nemausensis 1804121828 (GCF_903819165.1)	33.2862	45.7965	32.4034	31.5431	34.5715	34.0234	40.6144	26.0711	47.6836	46.7713	33.3333	44.2614	33.9895	35.3691	46.1516	43.1607	28.9626	43.6493	38.0595	32.5347	33.8587	32.5363	30.3995	33.7743	40.4489	31.2401	41.1002	29.7716	29.4418	47.254	43.0158	33.4047	33.1432	42.1109	76.4306	43.8742	74.5438	30.1532	77.8615	45.358	47.9444	32.8893	31.0782	29.8739	50.8067	34.3421	32.6804	39.5291	78.3411
Mediannikoviicoccus vaginalis Marseille-Q5883 (GCF_928097925.1)	41.2773	46.0811	43.3893	42.3507	45.0756	42.2636	38.1911	33.7346	40.7152	45.1156	37.3918	37.6808	40.6266	38.8776	41.918	44.2898	36.7942	40.3327	43.5297	32.5553	80.2849	41.2043	40.2578	56.97	35.8784	40.617	38.4476	50.6619	44.5258	41.7318	37.0508	42.8459	38.448	39.4418	39.2363	44.1679	38.4082	35.7986	38.2178	37.071	41.6337	36.2373	41.3255	35.7368	40.6308	43.5931	41.249	36.5999	38.6728
Anaerococcus ihuae Marseille-Q5893 (GCF_928368155.1)	66.1345	40.518	58.8982	61.927	82.2334	79.7038	37.6834	33.6435	38.9525	40.7043	35.5028	37.4859	60.502	33.3931	39.7944	41.3955	36.9276	39.064	85.1076	34.5091	39.753	33.3943	32.5363	46.5986	34.6992	70.9865	37.5399	37.9881	36.71	41.429	36.8266	58.5891	62.8554	36.5411	37.5464	43.156	34.0711	33.8372	36.6316	36.686	40.3616	35.1343	33.5666	35.7354	37.2522	60.0109	61.0211	35.258	37.2011
[truncated: 14 more columns]

## Sheet: Thermo with Anaero
Label 1	Dethiothermospora halolimnae SD1 (GCA_037577855.1)	Caldisalinibacter kiritimatiensis L21-TH-D2 (GCF_000387765.1)	Clostridiisalibacter paucivorans DSM 22131 (GCF_000620125.1)	Caloranaerobacter ferrireducens DY22619 (GCF_001730685.1)	Thermohalobacter berrensis CTT3 (GCF_003609645.1)	Sporosalibacterium faouarense SOL3f37 (GCF_016765695.1)	Anaeromonas gelatinilytica D2Q-14 (GCF_016820635.1)	Anaeromonas frigoriresistens KCTC 15985 (GCF_016820655.1)	Caloranaerobacter azorensis DSM 13643 (GCF_900129995.1)	Senegalia massiliensis SIT17 (GCF_900626135.1)
Dethiothermospora halolimnae SD1 (GCA_037577855.1)		49.6521	46.5628	48.9257	53.1642	54.1693	46.7926	51.1694	47.5188	48.5319
Caldisalinibacter kiritimatiensis L21-TH-D2 (GCF_000387765.1)	49.6521		53.2987	61.1361	65.3875	51.5729	50.9048	50.8874	61.4359	47.7966
Clostridiisalibacter paucivorans DSM 22131 (GCF_000620125.1)	46.5628	53.2987		50.7948	54.6646	46.3723	50.4952	48.2663	50.0995	49.006
Caloranaerobacter ferrireducens DY22619 (GCF_001730685.1)	48.9257	61.1361	50.7948		64.1061	50.1804	49.4799	48.8946	73.9658	47.3164
Thermohalobacter berrensis CTT3 (GCF_003609645.1)	53.1642	65.3875	54.6646	64.1061		54.2797	53.5856	53.3289	61.968	52.1229
Sporosalibacterium faouarense SOL3f37 (GCF_016765695.1)	54.1693	51.5729	46.3723	50.1804	54.2797		47.2034	50.1576	47.8008	47.2428
Anaeromonas gelatinilytica D2Q-14 (GCF_016820635.1)	46.7926	50.9048	50.4952	49.4799	53.5856	47.2034		62.1961	50.6061	61.8282
Anaeromonas frigoriresistens KCTC 15985 (GCF_016820655.1)	51.1694	50.8874	48.2663	48.8946	53.3289	50.1576	62.1961		48.1065	64.8808
Caloranaerobacter azorensis DSM 13643 (GCF_900129995.1)	47.5188	61.4359	50.0995	73.9658	61.968	47.8008	50.6061	48.1065		46.7438
Senegalia massiliensis SIT17 (GCF_900626135.1)	48.5319	47.7966	49.006	47.3164	52.1229	47.2428	61.8282	64.8808	46.7438
	Max	Min	Mean
	73.9658	46.3723	52.7689
Read me: Blank green cells are values of 100 (as this is the POCP of the strain compared to itself) but were removed to better reflect the maximum, minimum, and mean POCP values within the assemblage.

## Sheet: Accepted Thermohalobacter
Label 1	Dethiothermospora halolimnae SD1 (GCA_037577855.1)	Caldisalinibacter kiritimatiensis L21-TH-D2 (GCF_000387765.1)	Clostridiisalibacter paucivorans DSM 22131 (GCF_000620125.1)	Caloranaerobacter ferrireducens DY22619 (GCF_001730685.1)	Thermohalobacter berrensis CTT3 (GCF_003609645.1)	Sporosalibacterium faouarense SOL3f37 (GCF_016765695.1)	Caloranaerobacter azorensis DSM 13643 (GCF_900129995.1)	Senegalia massiliensis SIT17 (GCF_900626135.1)
Dethiothermospora halolimnae SD1 (GCA_037577855.1)		49.6521	46.5628	48.9257	53.1642	54.1693	47.5188	48.5319
Caldisalinibacter kiritimatiensis L21-TH-D2 (GCF_000387765.1)	49.6521		53.2987	61.1361	65.3875	51.5729	61.4359	47.7966
Clostridiisalibacter paucivorans DSM 22131 (GCF_000620125.1)	46.5628	53.2987		50.7948	54.6646	46.3723	50.0995	49.006
Caloranaerobacter ferrireducens DY22619 (GCF_001730685.1)	48.9257	61.1361	50.7948		64.1061	50.1804	73.9658	47.3164
Thermohalobacter berrensis CTT3 (GCF_003609645.1)	53.1642	65.3875	54.6646	64.1061		54.2797	61.968	52.1229
Sporosalibacterium faouarense SOL3f37 (GCF_016765695.1)	54.1693	51.5729	46.3723	50.1804	54.2797		47.8008	47.2428
Caloranaerobacter azorensis DSM 13643 (GCF_900129995.1)	47.5188	61.4359	50.0995	73.9658	61.968	47.8008		46.7438
Senegalia massiliensis SIT17 (GCF_900626135.1)	48.5319	47.7966	49.006	47.3164	52.1229	47.2428	46.7438
	Max	Min	Mean
	73.9658	46.3723	53.0649
Read me: Blank green cells are values of 100 (as this is the POCP of the strain compared to itself) but were removed to better reflect the maximum, minimum, and mean POCP values within the assemblage.
